# Supplementary material for: Accounting for differences between Infinium MethylationEPIC v2 and v1 in DNA methylation–based tools
Source: Life Sci Alliance. 2025 Jul 8;8(9):e202403155. doi: 10.26508/lsa.202403155 (PMC12238762; doi:10.26508/lsa.202403155)
Supplement: Supplementary file 8 [file LSA-2024-03155_TableS8.xlsx]

## Sheet: Supplementary_Table8
Probe	VHAS_Spearman.Correlation	VHAS_Pooled.SD	VHAS_RMSE	CLHNS_Spearman.Correlation	CLHNS_Pooled.SD	CLHNS_RMSE	CALERIE_Spearman.Correlation	CALERIE_Pooled.SD	CALERIE_RMSE	BeCOME_Spearman.Correlation	BeCOME_Pooled.SD	BeCOME_RMSE
cg00000236	0.589	0.0412	0.0385	0.4821	0.0368	0.0497	0.4783	0.0334	0.0317	0.5476	0.0394	0.0414
cg00000289	-0.0076	0.0328	0.0458	0.1286	0.0286	0.0613	0.4365	0.0404	0.0471	-0.0714	0.0452	0.0894
cg00000292	0.2794	0.0188	0.0474	0.2179	0.0162	0.0433	0.46	0.0189	0.0377	0.1905	0.023	0.0269
cg00000540	0.5499	0.0291	0.0314	0.1	0.02	0.0334	0.493	0.0203	0.0224	0.2857	0.0181	0.0289
cg00000658	0.33	0.0157	0.0762	0.4	0.0175	0.0701	0.1817	0.0164	0.0576	0.5238	0.0166	0.0279
cg00000884	0.0847	0.0114	0.0148	0.1071	0.0129	0.0291	-0.0122	0.0124	0.0194	0.3333	0.0329	0.0817
cg00000948	0.1322	0.014	0.0242	0.0857	0.0111	0.042	0.3696	0.0137	0.022	0.3333	0.0144	0.015
cg00001126	0.508	0.0257	0.0251	0.4857	0.0256	0.0232	0.6965	0.0393	0.0318	0.3571	0.0459	0.069
cg00001136	0.1289	0.0142	0.0359	-0.2643	0.0107	0.0517	0.1548	0.014	0.0419	-0.5238	0.0178	0.0276
cg00001193	0.0099	0.0146	0.021	-0.0893	0.0146	0.03	0.2939	0.0779	0.0211	-0.3095	0.0215	0.0338
cg00001269	0.2737	0.0177	0.036	0.3857	0.0196	0.0204	0.2965	0.0197	0.0289	-0.0476	0.0108	0.0237
cg00001446	0.0532	0.0286	0.0218	-0.1179	0.011	0.0254	-0.1835	0.0133	0.0208	0.4524	0.0156	0.0153
cg00001506	-0.0227	0.0132	0.0199	-0.3321	0.0102	0.0182	0.133	0.0142	0.0188	-0.2381	0.0122	0.0173
cg00001610	0.3905	0.0153	0.017	0.3179	0.0147	0.0245	0.1539	0.0124	0.0168	-0.6429	0.0113	0.0175
cg00001791	0.4127	0.0193	0.0377	0.3643	0.0171	0.034	0.3757	0.0132	0.0342	0.1905	0.0202	0.0282
cg00001793	0.4805	0.0416	0.0445	0.7	0.0335	0.1392	0.1278	0.0332	0.0676	0.3333	0.0447	0.0691
cg00001801	0.6575	0.0295	0.0275	-0.0429	0.0205	0.0279	0.4513	0.0401	0.0357	0.381	0.0608	0.0603
cg00001997	0.1815	0.0169	0.0439	-0.4357	0.0171	0.0388	0.2304	0.0149	0.0212	0.4048	0.0112	0.0131
cg00002145	-0.0091	0.0153	0.0461	0.3679	0.0163	0.029	-0.1035	0.0146	0.0354	0.1905	0.0151	0.019
cg00002154	0.3751	0.0307	0.0481	0.45	0.03	0.0462	0.4078	0.0302	0.0345	0.4048	0.0794	0.1775
cg00002449	0.3252	0.0233	0.0359	0.6893	0.0238	0.0271	-0.1652	0.0209	0.0373	0.4524	0.019	0.0201
cg00002464	0.5713	0.0235	0.0196	0.1	0.0154	0.0122	0.3661	0.0128	0.0151	0.3571	0.0108	0.0112
cg00002531	0.2837	0.0142	0.0168	-0.1464	0.0122	0.0199	0.3087	0.0117	0.0142	0.0476	0.0149	0.0204
cg00002593	0.1442	0.0144	0.0413	0.3214	0.0123	0.0183	0.0435	0.0168	0.0343	-0.0476	0.015	0.0542
cg00002597	0.2427	0.0185	0.0435	0.0821	0.0176	0.024	0.56	0.0297	0.0348	0.3333	0.0267	0.0659
cg00002646	0.2238	0.0143	0.0368	0.0857	0.0156	0.045	0.1913	0.013	0.0368	0.6429	0.0206	0.0284
cg00002684	0.4375	0.0178	0.039	0.4714	0.019	0.0379	0.5139	0.0174	0.0377	0.5238	0.0148	0.0161
cg00002769	0.4147	0.0227	0.0525	0.3857	0.0239	0.0442	0.1896	0.0189	0.0432	0.4286	0.0357	0.0355
cg00002776	0.4594	0.0221	0.0263	0.3964	0.0154	0.0175	0.3609	0.0162	0.0207	0.5952	0.014	0.0126
cg00002780	0.4567	0.018	0.0384	0.4893	0.0243	0.0393	-0.2557	0.0165	0.0343	-0.2619	0.013	0.0204
cg00002808	0.2521	0.015	0.0238	0.6714	0.0161	0.0191	0.3409	0.0215	0.0268	-0.6905	0.022	0.0327
cg00002907	0.132	0.0188	0.044	0.5036	0.0183	0.0563	0.0704	0.0151	0.0356	0.0952	0.0112	0.0179
cg00002979	0.0262	0.0548	0.1123	0.3679	0.031	0.0693	0.4157	0.0454	0.0662	0.0476	0.0793	0.1797
cg00003009	0.2441	0.0163	0.0209	0.4964	0.016	0.0204	0.4539	0.0162	0.0155	0.5238	0.0148	0.0166
cg00003036	0.5488	0.0254	0.027	0.4536	0.0257	0.0289	0.1287	0.0263	0.0316	0.0476	0.0173	0.0221
cg00003167	0.0849	0.0115	0.0155	0.4286	0.0102	0.0124	0.1548	0.0112	0.0161	-0.2381	0.012	0.0191
cg00003181	0.0202	0.0194	0.0301	0.1464	0.0207	0.0281	0.2713	0.0203	0.0243	0.119	0.0314	0.0463
cg00003266	0.4026	0.0118	0.0336	0.625	0.0113	0.0259	0.1061	0.015	0.0212	0.0476	0.0178	0.0506
cg00003305	0.4578	0.0374	0.0548	0.1357	0.024	0.0366	-0.1374	0.0161	0.0247	-0.8571	0.0406	0.0745
cg00003513	0.0127	0.0174	0.0247	-0.0929	0.0146	0.021	0.2765	0.0158	0.0182	-0.381	0.0224	0.0345
cg00003758	0.0221	0.0124	0.0174	0.4036	0.0123	0.0162	-0.1678	0.012	0.018	-0.0714	0.0125	0.0183
cg00003911	-0.0778	0.0136	0.0309	0.2357	0.0166	0.0244	0.1913	0.0123	0.0188	0.0714	0.0167	0.0236
cg00003965	0.6587	0.0692	0.0292	0.1786	0.0213	0.0276	0.6922	0.0295	0.0235	0.1667	0.0413	0.0684
cg00003994	0.623	0.0216	0.0225	0.4393	0.0225	0.0218	0.513	0.0127	0.018	0.0952	0.0102	0.0136
cg00003999	-0.0886	0.0101	0.0271	-0.0036	0.0105	0.015	-0.0391	0.015	0.0211	-0.0238	0.0199	0.0453
cg00004082	0.5205	0.0221	0.0276	0.6429	0.0219	0.0193	0.6157	0.0186	0.035	0.3095	0.013	0.0242
cg00004207	0.4747	0.0152	0.0149	0.2071	0.0107	0.0129	0.4835	0.0132	0.0177	0.619	0.0139	0.0224
cg00004257	0.65	0.0715	0.0142	0.1607	0.0178	0.0194	0.16	0.0166	0.0192	0.4286	0.018	0.0183
cg00004306	0.1317	0.013	0.0247	0.05	0.0111	0.0325	0.6348	0.0214	0.0361	0.619	0.0243	0.0444
cg00004322	0.5563	0.035	0.0249	0.4679	0.0403	0.0317	0.5652	0.0276	0.0262	-0.7619	0.0234	0.0437
cg00004454	0.6663	0.026	0.0518	0.6821	0.025	0.0675	0.6139	0.0183	0.0522	0.4762	0.0191	0.0469
cg00004700	0.3206	0.0118	0.0172	0.3107	0.0129	0.0197	-0.013	0.0147	0.0219	0.4048	0.0127	0.0227
cg00004806	0.3913	0.025	0.0294	0.6179	0.0204	0.0333	0.6783	0.0195	0.0433	0.1905	0.0135	0.0322
cg00004818	-0.0405	0.0107	0.0244	-0.1	0.0137	0.0212	0.02	0.0152	0.0261	0.6905	0.0236	0.0649
cg00004836	0.5682	0.0188	0.0239	-0.0714	0.0163	0.0344	0.32	0.0147	0.0247	0.5	0.0104	0.0101
cg00004859	0.0575	0.0156	0.0232	0.2143	0.0238	0.0313	0.2261	0.0182	0.0215	0	0.0128	0.0172
cg00004905	0.3642	0.0175	0.0216	0.2964	0.017	0.0285	-0.0417	0.0144	0.033	0.2857	0.0132	0.0492
cg00004915	0.562	0.0446	0.0336	0.5643	0.019	0.0558	0.5974	0.0169	0.0355	0.2143	0.0247	0.0611
cg00005040	0.1632	0.014	0.0285	0.2679	0.0112	0.0152	0.5339	0.0126	0.0194	-0.119	0.0154	0.0316
cg00005072	0.6698	0.0195	0.0292	0.3536	0.0121	0.0316	0.4878	0.0182	0.0259	0.6667	0.0239	0.0176
cg00005215	0.4033	0.0121	0.0205	0.3	0.0144	0.0254	0.5835	0.0146	0.0229	-0.0714	0.0111	0.0356
cg00005434	0.069	0.022	0.0313	0.0821	0.0142	0.0216	0.4104	0.02	0.0201	0.5476	0.0227	0.023
cg00005437	0.1278	0.0185	0.0253	0.6286	0.0183	0.0141	0.2104	0.0211	0.0289	-0.3333	0.0232	0.0339
cg00005541	0.1233	0.0161	0.0308	-0.2357	0.0132	0.0325	-0.0548	0.0152	0.0257	0.381	0.0213	0.025
cg00005549	0.6541	0.1043	0.0574	0.2786	0.0338	0.0493	0.5165	0.0485	0.051	0.6667	0.1029	0.0772
cg00005599	0.4623	0.0184	0.0167	0.675	0.0267	0.0238	0.5052	0.0265	0.0232	0.3571	0.028	0.0325
cg00005622	0.184	0.018	0.02	0.4857	0.0299	0.0173	0.4765	0.0166	0.0167	0	0.0102	0.0189
cg00006032	0.4529	0.0184	0.0326	0.1036	0.0141	0.0386	0.6557	0.0204	0.0177	0.0952	0.0148	0.0263
cg00006040	0.5117	0.0181	0.0232	0.5964	0.0207	0.0235	0.6643	0.0235	0.0211	-0.119	0.0115	0.0173
cg00006090	0.5255	0.0247	0.0231	0.6179	0.0272	0.0216	0.5	0.019	0.0203	0.4048	0.0517	0.104
cg00006468	0.463	0.0206	0.0222	0.3071	0.0226	0.0296	0.58	0.0204	0.0198	0.0714	0.0246	0.0431
cg00006480	0.5543	0.0236	0.022	0.5964	0.0293	0.032	0.5435	0.0196	0.0224	0.4286	0.1089	0.0811
cg00006609	-0.0992	0.0129	0.0273	0.6607	0.0108	0.023	0.0991	0.0135	0.0246	0.0476	0.0102	0.0122
cg00006775	0.3517	0.021	0.0346	0.0607	0.0229	0.0392	0.5948	0.0297	0.0394	0	0.0413	0.0643
cg00006828	0.3333	0.0293	0.0555	0.1893	0.0176	0.0317	0.5522	0.0222	0.0253	-0.3571	0.0546	0.1236
cg00007021	0.1637	0.0114	0.0174	0.5607	0.0151	0.0198	0.2548	0.0141	0.0209	0.0952	0.0588	0.1427
cg00007064	0.5456	0.0105	0.0099	0.2321	0.0111	0.016	-0.2357	0.0127	0.0204	-0.0238	0.0107	0.0159
cg00007127	0.4454	0.0246	0.0281	0.5857	0.0292	0.0228	0.1183	0.0185	0.0231	-0.0714	0.0162	0.0213
cg00007205	0.2744	0.0139	0.0313	-0.0357	0.0149	0.0357	0.6609	0.0185	0.0281	0.2619	0.0203	0.0282
cg00007221	0.3862	0.0262	0.0398	0.5321	0.0213	0.0299	0.1261	0.0187	0.0271	0.2857	0.031	0.0362
cg00007226	-0.0682	0.0117	0.02	-0.0393	0.0127	0.0195	0.2878	0.0165	0.0206	0.4286	0.0121	0.0138
cg00007239	-0.0285	0.012	0.0201	0.4679	0.0223	0.0356	0.5191	0.0177	0.039	-0.1905	0.0142	0.0217
cg00007317	0.2693	0.0249	0.034	0.0393	0.023	0.0318	0.5435	0.0259	0.0273	0.1905	0.0595	0.1138
cg00007426	-0.0012	0.0128	0.0379	0.0607	0.015	0.038	0.2687	0.0124	0.0295	0.119	0.0115	0.0192
cg00007644	0.6947	0.0294	0.0235	0.65	0.037	0.0181	0.12	0.0261	0.0327	-0.1667	0.0167	0.028
cg00007675	0.0025	0.0125	0.0195	0.4607	0.0183	0.0245	-0.1478	0.0135	0.0207	-0.6667	0.0152	0.03
cg00008033	0.5943	0.0272	0.0322	0.4179	0.023	0.0325	0.6374	0.0173	0.0359	-0.0476	0.0232	0.0467
cg00008364	0.405	0.015	0.0187	-0.0393	0.0165	0.0283	0.5757	0.0191	0.0181	0.6667	0.0274	0.0299
cg00008404	0.3814	0.0154	0.0869	0.4536	0.0155	0.0832	0.1374	0.0158	0.0823	0.1429	0.0121	0.0554
cg00008500	0.2783	0.014	0.0189	0.4714	0.0135	0.023	0.5357	0.0169	0.014	0.4048	0.0185	0.0215
cg00008621	0.2228	0.0116	0.0194	0.3214	0.013	0.0145	-0.1557	0.0146	0.024	-0.4048	0.0143	0.0256
cg00008737	0.1867	0.014	0.0288	0.3893	0.0123	0.0331	0.1704	0.0143	0.0258	0.0238	0.0156	0.0221
cg00008916	0.2554	0.0176	0.0343	0.375	0.0173	0.031	0.1496	0.0163	0.0317	0.4048	0.0147	0.0182
cg00008956	0.4815	0.0484	0.0358	0.0893	0.0129	0.0223	0.3722	0.0193	0.0199	0.5	0.0163	0.0198
cg00008985	0.4211	0.0188	0.0349	0.2679	0.0167	0.0202	0.4504	0.0136	0.0178	0.1905	0.0156	0.0426
cg00009163	0.074	0.016	0.0463	0.3821	0.0201	0.0347	0.3583	0.024	0.0383	-0.5714	0.0277	0.1176
cg00009200	0.3721	0.0102	0.0136	0.5643	0.0101	0.0171	0.3861	0.0156	0.0158	-0.6429	0.0143	0.0253
cg00009293	0.4911	0.0239	0.0254	0.2786	0.02	0.0226	0.273	0.0184	0.0237	0.3333	0.0195	0.0352
cg00009304	0.2226	0.016	0.0268	0.3071	0.0145	0.0302	0.3713	0.0288	0.0447	-0.0714	0.0342	0.0453
cg00009352	0.2055	0.0839	0.1286	0.1143	0.0648	0.106	0.5104	0.105	0.1217	0.6905	0.0542	0.065
cg00009436	0.3	0.0177	0.0195	0.2786	0.015	0.0196	0.5852	0.0155	0.0157	0.3571	0.0144	0.0279
cg00009585	0.5208	0.0251	0.0223	0.5286	0.0304	0.0227	0.5843	0.0188	0.0192	0.3095	0.0191	0.0277
cg00009629	0.3526	0.0165	0.0399	0.0821	0.0191	0.0359	0.1739	0.0139	0.0333	-0.5	0.0106	0.0192
cg00009644	0.0134	0.0155	0.0213	0.15	0.0129	0.0266	0.0174	0.0128	0.0156	0.3571	0.0261	0.0436
cg00009737	0.5981	0.0231	0.0217	0.6679	0.0216	0.0263	0.3261	0.0183	0.0177	0.2857	0.0217	0.0232
cg00009817	0.5332	0.0253	0.0282	0.3179	0.0294	0.0445	0.2922	0.0239	0.0262	0.5952	0.0141	0.0149
cg00009871	0.657	0.026	0.0208	0.2357	0.0161	0.0214	0.1304	0.0163	0.0218	0.2381	0.0192	0.0354
cg00009945	0.13	0.015	0.0547	0.2179	0.0136	0.0585	0.3496	0.0171	0.0428	0.4048	0.015	0.0256
cg00010096	0.5456	0.0164	0.0154	0.5464	0.0152	0.0202	0.0678	0.0158	0.0216	-0.0476	0.0211	0.0309
cg00010108	0.1727	0.0131	0.0489	-0.5357	0.0114	0.0612	0.3452	0.0167	0.0413	0.4048	0.0176	0.0245
cg00010168	0.0156	0.016	0.0478	0.2071	0.0159	0.0392	0.3087	0.0154	0.0305	0.2143	0.0104	0.024
cg00010207	0.046	0.0178	0.0285	-0.3	0.0165	0.0264	0.6696	0.0181	0.024	0.0952	0.0561	0.0861
cg00010312	0.6911	0.0333	0.029	0.6464	0.0332	0.0443	0.453	0.0251	0.0258	0.5	0.02	0.0242
cg00010738	0.6533	0.021	0.0198	0.4679	0.0219	0.0299	0.1809	0.0214	0.0283	0.6667	0.0149	0.0145
cg00010742	0.3275	0.0313	0.0884	0.55	0.0287	0.1019	0.0043	0.0349	0.0835	0.1905	0.0177	0.1078
cg00010743	0.26	0.0226	0.0286	0.1821	0.0572	0.025	0.3357	0.03	0.0272	0.4762	0.0517	0.1054
cg00010789	0.1125	0.0178	0.0337	0.2071	0.0263	0.0734	0.2278	0.0175	0.0254	-0.4762	0.0235	0.0366
cg00010848	0.4119	0.0158	0.0182	0.4571	0.0203	0.0151	0.1965	0.0158	0.0178	-0.4762	0.0126	0.0212
cg00010890	0.0233	0.0225	0.0691	-0.125	0.0169	0.097	0.1504	0.0194	0.0542	0.6905	0.0193	0.0164
cg00010900	0.2378	0.0129	0.0152	0.2	0.0126	0.0169	0.0383	0.0134	0.0199	-0.2619	0.0103	0.0173
cg00011173	0.4331	0.0164	0.022	0.3857	0.0175	0.0513	0.5052	0.0143	0.0276	0.381	0.0119	0.012
cg00011578	0.2493	0.0104	0.015	-0.4857	0.011	0.0186	0.1922	0.0185	0.0222	0.4762	0.0153	0.0234
cg00011794	0.0622	0.0102	0.0145	-0.4643	0.01	0.0166	-0.0661	0.0135	0.0171	-0.7143	0.0126	0.0214
cg00011855	0.2317	0.0192	0.027	0.4786	0.0214	0.0253	0.6704	0.0189	0.0157	-0.1667	0.017	0.0245
cg00011905	0.1629	0.015	0.0202	0	0.0116	0.0265	0.4652	0.0291	0.0237	0.0476	0.0298	0.0409
cg00012148	0.0417	0.0135	0.019	-0.0679	0.0185	0.0346	0.2948	0.0198	0.0218	0.6905	0.0188	0.0152
cg00012168	0.5	0.0206	0.0222	0.2643	0.0203	0.0249	0.2652	0.0184	0.0246	-0.119	0.0137	0.0193
cg00012194	0.0792	0.0142	0.0554	0.1	0.0148	0.0536	0.0113	0.0165	0.0491	0.619	0.0224	0.0287
cg00012238	0.5731	0.0916	0.0671	0.6071	0.0604	0.0605	0.3522	0.0603	0.0819	0.5714	0.0702	0.0527
cg00012667	0.5802	0.0287	0.0319	0.6536	0.0267	0.0403	0.4609	0.0249	0.0312	0.2381	0.0194	0.0235
cg00012692	0.6107	0.0349	0.0469	0.4964	0.0161	0.0201	0.5826	0.0195	0.0227	0.5	0.0203	0.0189
cg00012708	0.2924	0.0314	0.0359	0.2786	0.0251	0.0333	0.1774	0.021	0.0298	0.1429	0.0193	0.0247
cg00012761	0.4267	0.0186	0.0199	0.6786	0.0221	0.0234	0.0565	0.0168	0.0191	-0.1429	0.0101	0.0134
cg00012824	0.4407	0.0252	0.0291	0.1357	0.022	0.0375	-0.1139	0.025	0.0378	0.4286	0.0244	0.0335
cg00013301	0.2754	0.022	0.036	0.6214	0.0202	0.0179	0.2939	0.0141	0.0201	0.0476	0.0203	0.0261
cg00013349	0.4962	0.0241	0.0331	0.7	0.035	0.0249	0.6896	0.0278	0.0246	0.4762	0.0354	0.1051
cg00013369	0.5264	0.0264	0.0429	0.5	0.0309	0.0549	0.2557	0.0241	0.0386	0.5	0.0207	0.0232
cg00013374	0.0207	0.0122	0.0295	-0.1143	0.0118	0.025	0.1183	0.0114	0.0341	0.5	0.0133	0.028
cg00013441	0.2068	0.0142	0.0177	0.1143	0.0118	0.0366	0.1757	0.0195	0.0241	0.3333	0.0109	0.0273
cg00013530	0.6035	0.0268	0.0428	0.55	0.0197	0.0541	0.5861	0.029	0.0428	0.6905	0.0187	0.0197
cg00013660	0.2673	0.0139	0.0922	0.4214	0.0138	0.0764	0.3157	0.015	0.0915	0.5	0.0139	0.1069
cg00013677	0.0297	0.0106	0.0273	-0.3286	0.0107	0.0316	0.1974	0.0114	0.0245	0.3333	0.0112	0.0103
cg00013684	0.4628	0.0295	0.0301	0.1929	0.0166	0.0204	0.52	0.0313	0.0367	0.6429	0.0226	0.0198
cg00013936	0.1695	0.0142	0.0185	0.2214	0.0133	0.0174	0.4461	0.0186	0.0201	-0.2857	0.0139	0.0198
cg00013949	0.1725	0.0128	0.0165	0.075	0.0125	0.0183	0.6817	0.0198	0.014	-0.1905	0.0153	0.0209
cg00013952	-0.0991	0.0672	0.0948	-0.1679	0.0733	0.1184	0.167	0.0596	0.0621	-0.0714	0.0502	0.0747
cg00013991	0.0969	0.0111	0.0143	-0.2214	0.0101	0.018	-0.0435	0.0122	0.0161	0.3095	0.0134	0.0193
cg00014176	0.4599	0.016	0.0151	-0.0429	0.0145	0.0202	0.3365	0.0119	0.0135	0.5714	0.0147	0.0247
cg00014203	-0.1693	0.0486	0.2354	-0.3464	0.0251	0.1906	0.0643	0.0452	0.1867	-0.3333	0.0658	0.1428
cg00014278	0.0999	0.0143	0.0577	-0.1107	0.0161	0.0471	-0.0496	0.0177	0.0441	-0.5	0.0169	0.0325
cg00014289	-0.0173	0.0189	0.0281	-0.1857	0.0149	0.0222	0.0252	0.0159	0.0233	-0.1429	0.0165	0.0238
cg00014502	0.0543	0.0179	0.0236	0.3714	0.0152	0.0184	0.193	0.0186	0.0248	0	0.027	0.048
cg00014638	0.1223	0.047	0.0785	-0.05	0.0277	0.05	0.5861	0.0538	0.0488	-0.2857	0.0674	0.1122
cg00014733	-0.0096	0.0121	0.0306	0.3179	0.0127	0.0386	0.1183	0.0137	0.0284	0.4524	0.0106	0.0192
cg00014837	0.0174	0.0127	0.017	-0.1393	0.0122	0.0178	-0.0835	0.0169	0.0242	-0.5952	0.0106	0.0186
cg00014900	-0.3404	0.0127	0.0297	-0.0214	0.0117	0.0303	0.2139	0.0134	0.025	-0.1429	0.011	0.0188
cg00015024	0.2216	0.0134	0.0161	0.3643	0.0154	0.019	0.1826	0.0155	0.0268	0.4286	0.0115	0.0169
cg00015343	0.6828	0.0256	0.026	0.2571	0.0185	0.0349	0.4713	0.0181	0.0162	0.5238	0.0148	0.0176
cg00015383	0.5417	0.0395	0.0521	0.2929	0.0358	0.0363	0.2226	0.0234	0.0315	0.5238	0.0601	0.0641
cg00015603	0.1132	0.0149	0.02	0.3786	0.0119	0.0137	0.08	0.0133	0.0273	-0.119	0.0135	0.033
cg00015639	0.1805	0.0149	0.0352	-0.2107	0.0115	0.0254	-0.1339	0.0132	0.0322	0.0714	0.0139	0.0234
cg00015798	0.1143	0.0123	0.0156	-0.025	0.0108	0.0155	0.2687	0.0112	0.0136	0.2381	0.0351	0.0117
cg00015838	0.0113	0.0118	0.0182	0.3	0.0121	0.0169	-0.0322	0.0129	0.0191	0	0.0162	0.0253
cg00016012	0.133	0.0156	0.047	0.1179	0.0148	0.0512	0.3278	0.0151	0.0373	-0.4286	0.0102	0.024
cg00016048	0.4652	0.0148	0.0491	0.2393	0.0111	0.0504	0.4713	0.0148	0.0381	-0.0714	0.0121	0.0263
cg00016127	0.166	0.0231	0.0254	-0.5857	0.014	0.0309	0.147	0.0158	0.0176	0.4286	0.0128	0.0189
cg00016418	0.4797	0.0301	0.0258	0.3643	0.0321	0.0349	0.1757	0.0263	0.0302	0.3571	0.0223	0.0245
cg00016538	0.222	0.0127	0.0178	0.0571	0.0124	0.0212	0.0304	0.0114	0.0159	-0.5476	0.0128	0.0199
cg00016593	-0.1095	0.014	0.0306	-0.1607	0.0108	0.0416	0.4565	0.0192	0.0374	0.3095	0.0115	0.0135
cg00016778	0.1937	0.021	0.0414	0.3286	0.0116	0.0259	0.0704	0.0174	0.034	-0.119	0.0392	0.0814
cg00016783	-0.2598	0.0106	0.0186	0.0536	0.0131	0.0198	-0.1235	0.0124	0.0282	-0.2381	0.0142	0.0264
cg00016814	0.1806	0.0408	0.1739	-0.5571	0.0469	0.147	0.4278	0.0628	0.1698	0.619	0.0319	0.2262
cg00016892	0.5824	0.0161	0.0371	-0.0036	0.0157	0.0232	0.56	0.0185	0.0255	0.3571	0.0176	0.0213
cg00016968	0.6757	0.0254	0.0295	0.15	0.0187	0.031	0.3565	0.0189	0.0339	0.4524	0.0243	0.0358
cg00017203	0.3238	0.0145	0.0179	0.1536	0.0122	0.0188	0.4087	0.0202	0.022	0.6667	0.0209	0.0183
cg00017475	0.1035	0.0144	0.0241	0.1536	0.0123	0.035	0.1861	0.0199	0.0335	0.0714	0.0201	0.0252
cg00017601	-0.0224	0.0156	0.1289	-0.0679	0.0132	0.1273	0.3983	0.0132	0.1216	-0.2857	0.0205	0.1193
cg00017887	-0.1565	0.0217	0.0528	0.1821	0.0131	0.0292	0.4096	0.0263	0.0319	-0.7619	0.0312	0.0832
cg00018044	0.3854	0.0223	0.0395	0.2786	0.0229	0.0548	0.3287	0.0223	0.0289	0.5714	0.0231	0.0295
cg00018204	0.4374	0.0474	0.0499	0.6393	0.0295	0.0635	0.4661	0.0415	0.0441	-0.0714	0.0252	0.0389
cg00018212	0.154	0.024	0.039	-0.1714	0.0239	0.0431	0.3574	0.0435	0.044	-0.0714	0.0342	0.0626
cg00018232	0.3156	0.0142	0.0186	0.0786	0.012	0.0156	-0.0104	0.015	0.0216	0.5952	0.0139	0.0186
cg00018635	0.2915	0.0167	0.0202	0.1071	0.0152	0.0238	0.3574	0.0142	0.0158	-0.2619	0.0117	0.0177
cg00018758	0.4977	0.0155	0.0238	0.3	0.0144	0.0268	0.2557	0.0125	0.0204	0.0952	0.0113	0.0274
cg00018767	0.3532	0.0153	0.0168	0.1286	0.0144	0.0197	0.2722	0.0253	0.0268	0.2381	0.0154	0.0189
cg00019118	0.5557	0.0707	0.048	0.5429	0.0231	0.0409	0.0139	0.0224	0.0492	0.0238	0.0322	0.0399
cg00019151	0.0729	0.0132	0.0197	0.3821	0.0112	0.011	0.3043	0.0227	0.0306	0.4762	0.0485	0.0564
cg00019553	0.1891	0.017	0.0273	0.2821	0.0175	0.0302	-0.113	0.0129	0.0222	0.119	0.0152	0.0196
cg00019607	0.1648	0.0171	0.024	0.2179	0.0143	0.0174	-0.1791	0.0143	0.0209	-0.0952	0.0171	0.0246
cg00019678	0.1023	0.0126	0.0223	-0.1679	0.0116	0.0205	0.3148	0.0131	0.0194	-0.0952	0.0154	0.02
cg00019746	0.0645	0.0137	0.0241	-0.2536	0.0122	0.0279	0.2861	0.0168	0.0198	0.3333	0.0162	0.0174
cg00019826	0.6515	0.0375	0.0453	0.4714	0.0382	0.0392	0.5078	0.028	0.0349	-0.4286	0.0179	0.0309
cg00019877	0.5331	0.0286	0.044	0.4607	0.0287	0.0393	0.2878	0.0201	0.0311	-0.1905	0.0193	0.0266
cg00020049	0.3746	0.1059	0.0416	0.0286	0.0108	0.0149	0.5626	0.018	0.0177	-0.5714	0.0149	0.0261
cg00020191	0.4849	0.0175	0.0181	0.3286	0.0147	0.018	0.6174	0.0143	0.0215	-0.3095	0.0156	0.033
cg00020348	0.4497	0.0154	0.0181	0.1143	0.0165	0.0283	0.0365	0.0161	0.0274	0.0952	0.014	0.034
cg00020390	0.4621	0.0226	0.0215	0.4429	0.0156	0.0191	0.3583	0.0149	0.016	0.1905	0.0179	0.0237
cg00020590	-0.1143	0.0437	0.0813	0.1786	0.0426	0.0664	0.6757	0.0754	0.0494	0.0714	0.0892	0.1179
cg00020794	0.0808	0.0159	0.0601	0.0393	0.0131	0.0531	0.2643	0.0145	0.0525	0.5714	0.0227	0.0429
cg00020799	0.1342	0.0106	0.0198	0.0893	0.0126	0.029	0.2278	0.0148	0.0235	0.2381	0.0119	0.0151
cg00021030	0.3134	0.0219	0.033	0.4393	0.0178	0.0355	0.1417	0.0162	0.0265	-0.1429	0.0175	0.0254
cg00021237	0.0866	0.0172	0.1575	0.4857	0.0223	0.0809	0.5548	0.0237	0.1185	0.4048	0.0262	0.0998
cg00021264	0.5988	0.0197	0.0242	0.1571	0.0184	0.0281	0.38	0.0155	0.0216	0.3333	0.0169	0.0195
cg00021350	0.0758	0.0256	0.0663	0.2393	0.0118	0.0381	0.0183	0.0132	0.042	0.381	0.0594	0.1671
cg00021413	-0.2444	0.013	0.0504	-0.1714	0.014	0.0221	0.3643	0.02	0.0382	0.0952	0.0166	0.0232
cg00021663	0.4749	0.0349	0.0282	0.4036	0.0207	0.022	0.007	0.0189	0.0257	-0.4762	0.0208	0.0332
cg00021762	0.4493	0.0199	0.0295	0.2179	0.0194	0.0418	-0.247	0.0153	0.028	-0.3571	0.0166	0.0261
cg00021853	0.3518	0.0125	0.0145	0.425	0.0144	0.0202	-0.0783	0.0138	0.0207	0.5476	0.0189	0.0346
cg00022064	0.2266	0.0441	0.0555	0.5036	0.0444	0.0341	0.4635	0.0453	0.0477	-0.0952	0.0421	0.0493
cg00022076	0.3292	0.0215	0.0233	0.3429	0.0219	0.0257	0.3174	0.0191	0.0233	-0.2857	0.0127	0.0205
cg00022145	0.4276	0.018	0.0861	-0.2929	0.0183	0.084	0.3835	0.0191	0.0659	0.3095	0.0176	0.0234
cg00022235	0.3584	0.0148	0.0177	0.1429	0.0169	0.0216	0.1948	0.0114	0.0198	0.6429	0.0181	0.0091
cg00022308	0.2535	0.0113	0.0167	0.2786	0.0159	0.0415	0.28	0.0287	0.0349	0.5714	0.0173	0.0142
cg00022908	0.3454	0.0169	0.021	0.6643	0.0145	0.0126	0.68	0.0266	0.0214	0.5952	0.0606	0.1158
cg00022911	0.2765	0.0229	0.0295	0.1536	0.0184	0.0246	0.047	0.0124	0.0165	-0.4286	0.0136	0.024
cg00022938	-0.1463	0.0722	0.1229	0.1286	0.0341	0.0802	0.153	0.0787	0.0868	0.3095	0.0752	0.1322
cg00022966	0.091	0.0104	0.014	0.3679	0.0118	0.0301	0.4565	0.0129	0.0127	-0.3333	0.0106	0.0167
cg00023174	0.6459	0.046	0.0496	0.6929	0.0454	0.0499	0.373	0.0364	0.0581	0.2143	0.0451	0.0555
cg00023196	0.1649	0.0159	0.0324	0.0071	0.0164	0.0406	0.3078	0.0134	0.0328	0.1429	0.0131	0.0133
cg00023345	0.2886	0.0152	0.0244	0.2464	0.0128	0.0242	0.2383	0.0124	0.0363	0.381	0.0109	0.0233
cg00023523	0.5456	0.0439	0.0236	0.3964	0.0342	0.0463	0.5261	0.025	0.0217	0.6429	0.036	0.0313
cg00023648	-0.0309	0.0147	0.0226	0.1893	0.0119	0.0185	-0.2243	0.0116	0.02	0.119	0.016	0.0311
cg00023804	0.5254	0.0296	0.0466	0.3607	0.0261	0.0466	0.5443	0.0238	0.0266	-0.4524	0.0107	0.0173
cg00023808	0.2139	0.032	0.0149	-0.0464	0.0103	0.0226	0.1496	0.014	0.0181	0.5	0.0141	0.0141
cg00023826	-0.0213	0.0123	0.037	0.1679	0.0154	0.0476	0.0835	0.0154	0.0326	0.619	0.0131	0.0203
cg00023828	-0.0358	0.0214	0.0424	0.6429	0.0159	0.019	0.3	0.0327	0.0326	-0.3571	0.0337	0.0824
cg00023948	0.2266	0.0463	0.0822	0.6857	0.0347	0.0484	0.6696	0.0507	0.0526	0.3571	0.0424	0.0882
cg00024049	0.5322	0.0677	0.0487	0.45	0.0505	0.055	0.2652	0.0519	0.0625	-0.0714	0.0839	0.1237
cg00024361	0.1565	0.0126	0.0365	0.075	0.0171	0.0339	-0.0809	0.0124	0.0288	0.2143	0.0293	0.0442
cg00024456	0.699	0.0229	0.0203	0.3071	0.0192	0.0384	0.5896	0.0222	0.0203	0.4762	0.0182	0.0175
cg00024516	0.3573	0.0439	0.0457	0.4857	0.0416	0.0363	0.3313	0.0373	0.0447	0.4524	0.0234	0.0363
cg00024722	0.4161	0.0127	0.0135	0.3143	0.0101	0.0174	0.2939	0.0163	0.0156	-0.3095	0.0109	0.0179
cg00024740	0.2871	0.0159	0.0286	-0.15	0.0124	0.0384	0.0791	0.0126	0.0292	-0.1429	0.0106	0.0184
cg00024870	0.0149	0.018	0.0383	-0.5536	0.0331	0.0856	0.2861	0.02	0.0231	-0.1429	0.0174	0.0256
cg00025328	0.4197	0.0358	0.0486	0.5929	0.0235	0.0181	0.2243	0.0304	0.0403	0.2619	0.0263	0.0267
cg00025357	0.3289	0.0123	0.0148	0.4071	0.0217	0.0155	0.4983	0.0308	0.0199	0.4524	0.0239	0.0124
cg00025626	0.3129	0.0136	0.0232	0.0393	0.0163	0.026	-0.0217	0.0154	0.0253	-0.0714	0.0196	0.0232
cg00025715	0.0398	0.0147	0.0412	0.1286	0.0137	0.0316	0.0513	0.016	0.0329	-0.4286	0.0191	0.0268
cg00025795	-0.0219	0.0156	0.0319	0.3893	0.0136	0.0295	0.2557	0.0142	0.0241	0.2143	0.0173	0.0394
cg00025982	0.5655	0.0251	0.0284	0.3464	0.0288	0.0352	0.273	0.0204	0.0246	-0.2857	0.0161	0.0272
cg00026141	0.6287	0.033	0.0404	0.5464	0.0357	0.048	0.527	0.0261	0.0307	0.4762	0.034	0.0416
cg00026183	0.629	0.0231	0.0687	0.3393	0.0236	0.0637	0.1661	0.0153	0.0581	0.5476	0.0196	0.0424
cg00026346	0.2969	0.0156	0.0199	0.4036	0.0127	0.0229	0.4374	0.0188	0.0195	-0.6905	0.029	0.0456
cg00026474	0.6239	0.0348	0.0213	0.5714	0.022	0.0214	0.6626	0.0386	0.0223	0.1429	0.0243	0.0329
cg00027029	-0.0186	0.0174	0.0431	0.1036	0.0182	0.054	-0.2287	0.0123	0.0326	0.0476	0.0132	0.0187
cg00027114	0.4237	0.0178	0.0215	0.3821	0.0163	0.0205	0.1165	0.0148	0.0281	0.2381	0.0105	0.0181
cg00027454	-0.1213	0.0622	0.3787	-0.2286	0.0475	0.2489	-0.273	0.0704	0.3325	0.4048	0.083	0.3857
cg00027466	0.1445	0.0284	0.023	0.0643	0.0108	0.0167	0.2026	0.0138	0.0189	-0.2857	0.0122	0.0229
cg00027586	0.5676	0.0282	0.0631	0.5571	0.0286	0.0577	0.5304	0.0273	0.0484	0.6905	0.0252	0.0332
cg00027637	0.4605	0.0661	0.0405	0.3429	0.0174	0.0329	0.3548	0.0217	0.0395	-0.3571	0.024	0.0449
cg00027948	0.1056	0.0195	0.0497	-0.2357	0.0171	0.0445	0.1313	0.0181	0.0383	0.2857	0.0219	0.0316
cg00027990	-0.0276	0.016	0.0724	0.2821	0.0122	0.0672	0.113	0.0154	0.0678	0.1429	0.0124	0.054
cg00028184	0.6137	0.0199	0.0139	0.1964	0.0149	0.0273	0.667	0.0241	0.0176	0.5	0.0346	0.0203
cg00028299	0.0785	0.014	0.0525	0.1786	0.0135	0.0357	0.5748	0.0204	0.0516	-0.0714	0.028	0.0798
cg00028308	0.2179	0.0329	0.1169	0.3607	0.0412	0.0786	0.387	0.0349	0.0939	-0.4048	0.0401	0.163
cg00028515	0.225	0.0151	0.0504	0.1464	0.0142	0.0301	0.0565	0.0149	0.0407	0.5238	0.0142	0.0294
cg00028595	0.2022	0.0147	0.0403	0.2	0.0133	0.0461	-0.0591	0.0138	0.0343	-0.6667	0.0118	0.0213
cg00028636	-0.3215	0.0119	0.0335	0.1679	0.0147	0.0527	0.1522	0.0192	0.0307	0.619	0.0181	0.0181
cg00028677	0.1837	0.0145	0.0307	0.2071	0.0119	0.0201	-0.0496	0.0117	0.0197	0.2143	0.0102	0.0126
cg00028993	0.2611	0.0146	0.0177	0.6071	0.0104	0.0142	0.4365	0.015	0.0122	0.2143	0.0102	0.0123
cg00029161	0.5627	0.018	0.0138	-0.2893	0.0113	0.021	0.1565	0.0124	0.0156	-0.0952	0.0133	0.0209
cg00029256	0.5733	0.0151	0.0237	0.1143	0.0139	0.0282	0.0983	0.0115	0.02	0.0952	0.0137	0.0196
cg00029397	-0.0202	0.012	0.0201	-0.2	0.0109	0.0301	0.1748	0.0189	0.0324	-0.2857	0.0107	0.0172
cg00029640	0.0802	0.0134	0.0243	0.0107	0.0126	0.0204	-0.0678	0.0132	0.0303	-0.1905	0.0131	0.0323
cg00029701	0.3363	0.0279	0.0325	0.475	0.0229	0.0395	0.5487	0.0272	0.0287	0.3333	0.0198	0.023
cg00029825	0.2069	0.0164	0.0203	0.05	0.0144	0.0207	0.1513	0.0179	0.0232	0.1667	0.0141	0.0214
cg00029855	0.2086	0.2624	0.7561	-0.1536	0.3091	0.6319	0	0.304	0.6843	-0.0476	0.0109	0.846
cg00029922	0.0224	0.0491	0.1926	-0.55	0.0467	0.1595	0.4887	0.0547	0.1864	-0.2381	0.0559	0.2918
cg00030427	0.2163	0.0168	0.0447	0.4321	0.0127	0.0359	0.0861	0.0173	0.0406	0.5	0.0228	0.0289
cg00030501	0.0073	0.0172	0.0233	0.35	0.0148	0.017	-0.0809	0.013	0.0184	0.1429	0.0124	0.0136
cg00030591	0.3138	0.0155	0.0496	0.3214	0.013	0.0321	0.327	0.0163	0.0343	0.5714	0.0213	0.027
cg00030807	0.5388	0.0311	0.031	0.2036	0.0328	0.0412	0.1435	0.0326	0.0406	0.3333	0.0335	0.0412
cg00030918	0.1486	0.0539	0.0698	0.0107	0.0436	0.0654	0.4278	0.0874	0.0738	0.5	0.0758	0.0969
cg00031013	0.5261	0.0272	0.0255	0.7	0.0223	0.03	0.5913	0.023	0.0241	0.619	0.0245	0.0233
cg00031042	0.4257	0.0153	0.0304	0.2964	0.0149	0.0222	0.2852	0.0185	0.0345	0.2381	0.0228	0.0606
cg00031059	0.3672	0.0147	0.0186	0.4571	0.0197	0.0198	0.3496	0.0179	0.0254	-0.0476	0.0135	0.0178
cg00031105	0.5789	0.0351	0.0774	0.125	0.0306	0.0529	0.073	0.0166	0.0714	-0.2381	0.0174	0.0886
cg00031187	0.1688	0.0187	0.0277	0.45	0.0243	0.0255	0.4991	0.0155	0.0253	-0.5	0.0212	0.0341
cg00031393	-0.0112	0.0139	0.02	-0.425	0.0119	0.0257	0.5748	0.0201	0.0201	0.6429	0.0181	0.0268
cg00031708	0.51	0.017	0.0207	0.0357	0.0121	0.0225	-0.1913	0.0149	0.0229	-0.6667	0.012	0.0223
cg00031779	0.537	0.0214	0.0372	0.5643	0.0229	0.0258	0.3443	0.0144	0.0229	0.0952	0.0172	0.028
cg00031803	0.3652	0.0203	0.0232	0.1607	0.0115	0.0178	-0.1287	0.0149	0.024	0.6667	0.015	0.0157
cg00032094	0.1982	0.016	0.0234	0.2679	0.012	0.0289	0.4652	0.0219	0.0299	0.2857	0.0143	0.0178
cg00032195	0.4899	0.0109	0.0121	0.6964	0.0117	0.0145	0.533	0.0113	0.0112	-0.0238	0.0141	0.0193
cg00032308	0.3578	0.0156	0.0238	0.5464	0.0164	0.0267	0.353	0.017	0.0266	-0.1429	0.0135	0.0297
cg00032376	0.326	0.0214	0.0303	0.2679	0.0258	0.0407	0.2313	0.0194	0.0242	0.2619	0.0263	0.0347
cg00032391	0.376	0.017	0.0377	0.5107	0.0146	0.0426	0.4452	0.0165	0.0404	0.0476	0.0149	0.0221
cg00032458	0.2207	0.0216	0.0371	-0.0357	0.0157	0.043	0.1409	0.0178	0.0316	0.4286	0.0151	0.0142
cg00032490	0.1383	0.0168	0.0542	-0.0036	0.0132	0.0593	-0.0896	0.0118	0.0455	-0.0238	0.0257	0.0661
cg00032664	0.062	0.011	0.0179	-0.1143	0.0142	0.0232	0.3696	0.0126	0.0135	-0.0476	0.014	0.0212
cg00032756	0.2119	0.0174	0.0217	0.1821	0.0156	0.0229	0.0974	0.014	0.029	0.5	0.0234	0.0302
cg00032959	0.6274	0.0304	0.0477	0.65	0.0286	0.038	0.3017	0.0232	0.0322	0.3333	0.0243	0.0216
cg00033165	0.2023	0.0132	0.0163	-0.25	0.0144	0.026	-0.0748	0.016	0.0229	-0.7619	0.0108	0.0293
cg00033304	0.4225	0.0157	0.0161	0.3393	0.0122	0.0192	0.5687	0.0178	0.0153	0.0238	0.0182	0.0176
cg00033440	0.6353	0.0278	0.0318	0.5536	0.0162	0.0272	0.1383	0.0165	0.0209	0.5952	0.0165	0.0181
cg00033580	0.0287	0.0134	0.0504	-0.0679	0.0147	0.0483	0.4948	0.018	0.0444	-0.3571	0.0122	0.0304
cg00033623	0.2383	0.0247	0.0227	0.1929	0.0188	0.0215	-0.0357	0.0158	0.0197	-0.0238	0.0283	0.0614
cg00033703	0.3497	0.0268	0.0568	-0.1214	0.015	0.0417	0.3965	0.0243	0.0504	0.0952	0.0489	0.0643
cg00033706	0.5049	0.0158	0.0153	0.3821	0.016	0.0185	0.4296	0.0123	0.0128	-0.3095	0.0113	0.0169
cg00033773	0.3061	0.0169	0.05	0.3107	0.0114	0.0253	0.3061	0.0164	0.0312	0.1905	0.0165	0.0252
cg00033826	-0.1323	0.0136	0.022	-0.25	0.0115	0.0213	0.1904	0.0219	0.0258	0.3333	0.021	0.0267
cg00033834	0.3895	0.0275	0.0844	0.6679	0.029	0.0903	0.6696	0.0252	0.0727	0.0476	0.0301	0.0753
cg00033877	0.3309	0.0241	0.0307	0.5571	0.0272	0.0275	0.2548	0.0322	0.0315	0.5	0.0203	0.0235
cg00033909	0.6697	0.0637	0.051	0.25	0.0679	0.0736	0.0783	0.0441	0.0572	-0.0952	0.0368	0.0587
cg00033950	0.3051	0.0272	0.029	0.3214	0.0171	0.0202	-0.0217	0.018	0.0258	-0.0476	0.0127	0.0178
cg00034039	0.2087	0.0106	0.0185	-0.3964	0.0165	0.0414	0.1809	0.0161	0.0327	-0.0238	0.0127	0.0264
cg00034076	0.5703	0.0359	0.0317	0.3786	0.0238	0.0359	0.2722	0.0168	0.0215	0.619	0.0122	0.0168
cg00034130	-0.065	0.0102	0.0186	0.1536	0.0106	0.0407	0.2922	0.0147	0.023	-0.2143	0.011	0.0152
cg00034300	0.6528	0.0232	0.0427	0.1179	0.0197	0.0425	0.2461	0.0156	0.0339	0.5238	0.0254	0.0223
cg00034604	0.4431	0.0433	0.0244	0.3857	0.0153	0.0168	0.4765	0.0152	0.0152	0.2619	0.0162	0.0204
cg00034611	0.4872	0.0842	0.0434	0.5893	0.0232	0.0424	0.1878	0.0152	0.0385	-0.0238	0.0127	0.0256
cg00034635	0.5321	0.0231	0.0197	0.4143	0.0169	0.0215	0.5948	0.0202	0.0186	0.0952	0.0196	0.0259
cg00034853	0.2326	0.0145	0.018	0.2643	0.0163	0.0213	-0.0626	0.0164	0.0244	-0.1429	0.0211	0.0337
cg00035074	0.0732	0.012	0.0283	0.2786	0.0137	0.0411	-0.1557	0.0144	0.0275	0.2857	0.013	0.0156
cg00035083	0.304	0.0233	0.0603	0.5679	0.019	0.0574	0.4852	0.0176	0.0466	0.2143	0.0211	0.0282
cg00035220	0.4467	0.0269	0.0315	0.4821	0.0285	0.032	0.5183	0.03	0.0322	-0.1429	0.0225	0.048
cg00035296	0.0083	0.0381	0.1174	-0.1679	0.0435	0.062	0.5304	0.052	0.0644	-0.1667	0.0446	0.113
cg00035348	0.163	0.0145	0.0318	-0.1571	0.0144	0.0344	0.4774	0.0115	0.0191	0.119	0.0221	0.0307
cg00035583	0.56	0.0448	0.0327	0.375	0.0335	0.0337	0.1104	0.0265	0.0334	-0.0714	0.027	0.0415
cg00035630	0.4974	0.018	0.0186	0.4393	0.0181	0.0268	0.1539	0.012	0.0163	0.3333	0.0193	0.0225
cg00035877	0.5553	0.0719	0.0629	0.1179	0.0373	0.0459	-0.1035	0.0396	0.064	0.0952	0.0589	0.0635
cg00036137	0.3887	0.0165	0.0376	0.3143	0.0135	0.0376	0.3652	0.0222	0.0384	-0.0476	0.0181	0.0255
cg00036258	-0.0155	0.0124	0.0196	0.0607	0.0129	0.0239	-0.087	0.0118	0.0161	0.4762	0.0111	0.0132
cg00036279	0.0561	0.0147	0.0342	-0.2286	0.0108	0.0166	-0.1061	0.0148	0.0266	-0.1905	0.0116	0.0179
cg00036347	0.4809	0.0488	0.0731	0.125	0.043	0.084	0.647	0.048	0.0753	0.2381	0.0475	0.0686
cg00036369	0.0356	0.0123	0.0285	-0.2321	0.0111	0.037	0.5278	0.0215	0.038	-0.1905	0.0227	0.0492
cg00036408	0.443	0.0349	0.0366	0.4714	0.0333	0.0486	0.6235	0.0215	0.0244	-0.3333	0.0264	0.1403
cg00036558	0.6735	0.0352	0.0257	0.5536	0.0222	0.0253	0.4043	0.0268	0.0297	0.6429	0.0365	0.0317
cg00036588	0.2051	0.0172	0.0214	0.3964	0.0161	0.0185	-0.0243	0.013	0.0266	0.2381	0.0195	0.0238
cg00036599	0.071	0.0123	0.023	-0.025	0.0122	0.0218	0.4252	0.0137	0.0193	-0.2381	0.0288	0.0433
cg00036656	0.648	0.0827	0.0709	0.6464	0.0801	0.0761	0.2974	0.074	0.069	0.2619	0.0767	0.0998
cg00037026	0.5795	0.0217	0.027	0.5071	0.0192	0.0257	0.353	0.0157	0.0183	0.2381	0.0191	0.0227
cg00037223	0.2794	0.0277	0.0334	0.1821	0.0237	0.0308	0.0965	0.0236	0.0417	0.0238	0.039	0.0956
cg00037376	0.028	0.014	0.0206	-0.3357	0.0129	0.0215	0.4817	0.0148	0.0159	0.0714	0.0219	0.0435
cg00037406	0.687	0.0324	0.0461	0.6179	0.0266	0.03	0.4409	0.0236	0.0364	0.3095	0.0281	0.0399
cg00037763	0.2639	0.0149	0.0209	0.0143	0.0177	0.0263	0.3661	0.0119	0.0163	0.2143	0.0175	0.0315
cg00037952	-0.0186	0.0123	0.0192	0.1	0.0127	0.0187	-0.06	0.0143	0.0209	0.1429	0.0141	0.0227
cg00038193	0.1708	0.0146	0.0422	0.1214	0.0134	0.0565	0.16	0.0131	0.0321	0.1429	0.0187	0.0261
cg00038342	0.4958	0.0156	0.0345	0.4214	0.0124	0.029	0.1261	0.0137	0.0241	0.2381	0.0149	0.0245
cg00038590	0.0408	0.0394	0.0673	0.2929	0.0272	0.0327	0.3365	0.0357	0.0554	0.0238	0.0488	0.0714
cg00038688	0.505	0.0193	0.0319	0.6821	0.0135	0.0208	-0.0704	0.0141	0.0239	-0.2143	0.0108	0.0162
cg00038760	0.0457	0.0138	0.0208	0.2429	0.0102	0.021	-0.1235	0.0125	0.0284	0.2857	0.0115	0.0363
cg00038877	0.0416	0.0134	0.0185	0.4321	0.0109	0.0109	0.6035	0.0205	0.0175	0.3333	0.0183	0.027
cg00038997	0.0703	0.0139	0.0228	0.2429	0.0142	0.0263	0.4243	0.0119	0.0191	-0.4762	0.017	0.0257
cg00039129	0.3993	0.063	0.0185	0.2286	0.0116	0.0173	-0.2243	0.0123	0.0181	-0.2619	0.0174	0.0303
cg00039173	0.275	0.0111	0.0143	0.1429	0.0115	0.0162	0.5209	0.0156	0.0185	0.3333	0.0178	0.0216
cg00039279	0.3211	0.0132	0.0176	-0.0179	0.0161	0.0228	-0.1087	0.0143	0.0207	0.1905	0.0143	0.0278
cg00039385	-0.075	0.0233	0.0691	-0.2036	0.0203	0.0448	0.3009	0.0198	0.0474	0.381	0.0245	0.0645
cg00039478	-0.0182	0.0174	0.0395	0.1321	0.0148	0.0349	0.2843	0.0149	0.0292	-0.4286	0.0183	0.0322
cg00039480	0.6873	0.0312	0.0588	0.6857	0.0246	0.0729	0.62	0.0233	0.0481	0.3333	0.0174	0.046
cg00040013	0.202	0.0383	0.0549	-0.0857	0.0246	0.0323	0.2635	0.0248	0.0339	-0.0476	0.0465	0.1249
cg00040047	0.4117	0.0114	0.0165	0.2964	0.0189	0.0226	0.6313	0.0114	0.0101	0.3333	0.0121	0.0358
cg00040288	0.5931	0.021	0.0436	0.2429	0.021	0.0478	0.2217	0.0179	0.0408	0.4048	0.0188	0.0247
cg00040322	0.3197	0.0114	0.0377	0.2036	0.0134	0.0513	0.1487	0.0121	0.0332	0.5952	0.0125	0.013
cg00040393	0.1591	0.0114	0.028	-0.1786	0.0115	0.0369	0.0478	0.0113	0.0314	0.0476	0.013	0.0169
cg00040427	0.368	0.0387	0.0289	0.2607	0.0171	0.0348	-0.233	0.014	0.0394	0.3095	0.0174	0.0352
cg00040663	0.1827	0.0243	0.047	0.3357	0.0323	0.0469	0.3296	0.0218	0.039	-0.7143	0.0235	0.0394
cg00040708	0.176	0.0148	0.0488	0.5679	0.0128	0.0385	0.113	0.0167	0.0467	0.5238	0.0156	0.0272
cg00040738	0.698	0.0229	0.0262	0.3857	0.0205	0.0331	0.3461	0.0125	0.0227	-0.3095	0.0153	0.0249
cg00040744	0.1115	0.0163	0.0546	0.5821	0.0175	0.0425	0.2965	0.0196	0.0449	0.3095	0.0162	0.0261
cg00040749	0.0453	0.011	0.0223	-0.2643	0.0132	0.0295	0.3687	0.0721	0.0265	-0.5952	0.0127	0.024
cg00040781	0.3906	0.0211	0.0589	-0.3964	0.0181	0.0433	0.1017	0.0185	0.0451	0.0714	0.0145	0.0486
cg00040862	0.3637	0.0203	0.0319	-0.2214	0.0178	0.038	0.0096	0.0207	0.0297	0.5238	0.0105	0.0179
cg00041047	0.4242	0.0233	0.0602	0.3893	0.0229	0.0577	0.6713	0.0313	0.0563	0.4762	0.0396	0.0777
cg00041053	-0.0443	0.0438	0.0994	0.2179	0.0365	0.0479	0.0878	0.0365	0.0735	0.1667	0.0511	0.0988
cg00041515	0.1691	0.0173	0.0296	0.3214	0.0127	0.0249	0.1826	0.0164	0.024	-0.1667	0.0106	0.02
cg00041585	-0.1409	0.0729	0.1242	-0.3179	0.0604	0.0964	0.3209	0.0703	0.0845	0.2857	0.0653	0.096
cg00041666	0.4687	0.0152	0.0192	0.2857	0.0149	0.025	0.3191	0.017	0.0179	0.5476	0.0149	0.014
cg00041872	0.588	0.0137	0.0137	0.4929	0.0125	0.0239	0.2678	0.0196	0.0306	0.4286	0.0162	0.0435
cg00041903	0.1343	0.0109	0.0203	0.2964	0.0116	0.0211	0.2687	0.0142	0.0225	-0.3571	0.0128	0.0199
cg00042199	0.2911	0.0218	0.0342	0.1214	0.0175	0.0257	0.3861	0.0174	0.0229	0.0714	0.0268	0.0573
cg00042433	0.1479	0.019	0.0887	0.0571	0.0121	0.0905	0.3313	0.0197	0.076	-0.0714	0.0144	0.05
cg00042650	0.2591	0.0168	0.0215	0.0929	0.0151	0.0287	0.073	0.0142	0.0185	-0.119	0.0107	0.0364
cg00042736	0.1932	0.0121	0.0161	-0.0643	0.0104	0.0203	0.64	0.0215	0.0226	-0.3571	0.0358	0.0539
cg00042810	0.5058	0.0147	0.0174	0.5786	0.014	0.0178	0.2409	0.0149	0.0203	-0.0476	0.0155	0.0231
cg00042854	0.3124	0.0109	0.0262	-0.0429	0.0124	0.0374	0.3478	0.0117	0.0292	0.3571	0.0176	0.0387
cg00042881	0.052	0.0237	0.0887	0.4571	0.0171	0.0634	0.4643	0.031	0.0696	0.1667	0.0571	0.1534
cg00042882	0.5024	0.0253	0.0266	0.4964	0.0248	0.0252	-0.0078	0.0146	0.0207	-0.0476	0.0119	0.0154
cg00043005	0.4226	0.02	0.0211	0.6393	0.0155	0.0154	0.2096	0.0216	0.0262	0.4048	0.0188	0.0212
cg00043364	0.2755	0.0321	0.1261	-0.3821	0.0318	0.1041	0.2	0.0309	0.1056	-0.0238	0.0261	0.1927
cg00043599	0.4266	0.0271	0.0933	0.6143	0.0342	0.1014	0.4687	0.0205	0.0869	0.3095	0.0178	0.0938
cg00043664	0.5443	0.0166	0.0262	0.35	0.0146	0.0181	0.0948	0.0159	0.0213	0.3571	0.0123	0.0162
cg00043792	0.6666	0.0411	0.0321	0.4893	0.0426	0.0653	0.5209	0.0412	0.0321	0.381	0.0478	0.0642
cg00044095	0.2267	0.0176	0.0624	0.3036	0.0216	0.1199	0.5252	0.0244	0.0759	0.2381	0.0257	0.1089
cg00044107	0.3888	0.0269	0.0324	0.3607	0.0212	0.0327	0.4296	0.0165	0.0189	0.4762	0.0342	0.0411
cg00044143	0.4267	0.0575	0.0289	0.0821	0.0172	0.0224	0.153	0.0194	0.0225	-0.0238	0.0169	0.0237
cg00044179	0.4149	0.02	0.0212	0.1321	0.013	0.0287	0.3096	0.016	0.0188	0.6667	0.0152	0.0159
cg00044299	-0.071	0.0116	0.0235	0.225	0.011	0.0148	0.2965	0.0131	0.0153	0	0.0344	0.107
cg00044318	-0.109	0.0145	0.0585	-0.4536	0.0126	0.0575	0.387	0.0172	0.0454	-0.5952	0.0106	0.0381
cg00044323	0.2686	0.0154	0.0368	-0.0714	0.0144	0.0363	0.1174	0.0178	0.0301	-0.1905	0.0152	0.021
cg00044372	0.647	0.0329	0.0291	0.4679	0.0199	0.0193	0.507	0.0226	0.0244	0.5714	0.0236	0.0311
cg00044440	0.4805	0.0398	0.092	-0.0071	0.0216	0.0307	0.0913	0.0325	0.0565	-0.0238	0.0194	0.0285
cg00044497	-0.0735	0.0161	0.0554	0.1714	0.0141	0.0258	0.5609	0.0269	0.0417	0.1905	0.0307	0.0925
cg00044551	0.2975	0.0114	0.0134	0.4214	0.014	0.0213	0.3226	0.0115	0.0157	0.1429	0.0158	0.0336
cg00044729	0.1194	0.0147	0.0197	-0.0464	0.013	0.0187	0.5078	0.1049	0.0199	0.2381	0.0141	0.014
cg00044757	0.5118	0.0239	0.0252	0.3643	0.025	0.0257	0.2139	0.021	0.0257	0.6429	0.0153	0.0132
cg00044848	0.4887	0.0117	0.0176	-0.3107	0.0107	0.0232	0.1809	0.0121	0.0169	-0.2381	0.0157	0.0294
cg00045025	0.5022	0.0216	0.0367	0.3	0.0189	0.0474	0.3548	0.0186	0.0294	0.0238	0.0196	0.0247
cg00045164	0.0145	0.0258	0.0364	-0.0464	0.0206	0.0291	0.5496	0.045	0.0405	-0.4048	0.0539	0.0989
cg00045248	-0.1311	0.0125	0.0433	0.2714	0.0171	0.0562	-0.173	0.0134	0.0398	0.4286	0.0147	0.0186
cg00045690	-0.0151	0.0149	0.0209	0.5964	0.0135	0.0167	0.6774	0.0178	0.0154	-0.4048	0.0403	0.0662
cg00045753	0.4387	0.0203	0.0362	0.5036	0.0217	0.0313	0.5261	0.0184	0.0263	0.3333	0.0242	0.0275
cg00045762	0.5239	0.0446	0.0266	0.6857	0.0216	0.0213	0.4478	0.028	0.0292	0.4048	0.0143	0.0153
cg00046105	0.3487	0.0517	0.0429	-0.1143	0.0125	0.0513	-0.0252	0.0148	0.0387	-0.5476	0.0119	0.0238
cg00046347	-0.1565	0.0133	0.0269	0.2929	0.0144	0.0286	0.2426	0.0168	0.0249	-0.5238	0.0116	0.0252
cg00046432	0.4899	0.0235	0.0426	0.5143	0.0285	0.0363	0.4017	0.0186	0.0347	0.4048	0.0193	0.0207
cg00046501	0.6662	0.0269	0.0169	0.6107	0.0201	0.016	0.6878	0.0178	0.0144	0.6429	0.0163	0.0128
cg00046623	-0.2288	0.0663	0.4386	-0.1	0.0678	0.3561	-0.073	0.0955	0.3966	0.4048	0.0592	0.5089
cg00046726	0.0791	0.0213	0.0294	0.1393	0.0184	0.0266	0.4791	0.0277	0.0201	0.3095	0.0306	0.0428
cg00046774	0.2548	0.0195	0.0282	0.6179	0.0221	0.02	0.5226	0.0263	0.03	-0.5476	0.0299	0.0477
cg00046981	0.2352	0.0167	0.0344	0.1107	0.0195	0.0456	0.2183	0.0168	0.0246	0.1905	0.0118	0.0195
cg00046991	0.5447	0.019	0.0215	0.6286	0.016	0.0187	0.307	0.0127	0.0149	0.4286	0.0163	0.0161
cg00047003	0.4955	0.0199	0.0475	0.3179	0.0164	0.0471	0.4183	0.0177	0.0363	0.0476	0.0181	0.0248
cg00047050	0.4567	0.0253	0.026	0.2429	0.0195	0.0243	0.0339	0.0203	0.0258	0.4286	0.0233	0.0334
cg00047052	0.4556	0.0475	0.0319	0.6357	0.022	0.0202	0.6165	0.0245	0.0252	0.2619	0.0323	0.0415
cg00047079	0.4128	0.0235	0.2034	-0.6393	0.0244	0.2306	0.3713	0.0196	0.1799	-0.6667	0.0682	0.1531
cg00047185	0.198	0.0218	0.052	0.5893	0.0294	0.1327	0.1139	0.0219	0.0557	-0.0238	0.0446	0.0726
cg00047512	0.1558	0.0147	0.0335	-0.4393	0.0118	0.0273	0.193	0.0143	0.0275	-0.5714	0.0117	0.0199
cg00047667	0.015	0.0359	0.0569	-0.0071	0.0362	0.0633	0.6678	0.0658	0.0579	0.5952	0.059	0.099
cg00047683	0.2886	0.0146	0.0208	-0.1429	0.0123	0.0282	0.073	0.013	0.0234	0.0238	0.0118	0.0186
cg00047845	-0.1137	0.0167	0.0386	-0.0036	0.0196	0.0275	0.3817	0.0191	0.0233	-0.4286	0.0383	0.0774
cg00047873	0.0896	0.0182	0.0556	-0.0714	0.0171	0.0576	0.0826	0.0186	0.0509	-0.0238	0.0166	0.037
cg00047941	0.2594	0.0127	0.018	-0.2321	0.0103	0.0234	0.1991	0.0149	0.0199	0.6905	0.0143	0.0138
cg00048234	0.3184	0.0162	0.0209	0.275	0.0127	0.0195	0.6496	0.0206	0.0179	0.6905	0.0184	0.015
cg00048420	0.5725	0.0182	0.017	0.4071	0.0153	0.025	0.3374	0.0121	0.0134	0.3333	0.011	0.011
cg00048436	0.5192	0.0276	0.0538	0.6786	0.0346	0.0882	0.2452	0.0218	0.0678	-0.8333	0.0127	0.0374
cg00049380	0.0302	0.0216	0.0514	0.2036	0.0125	0.0328	0.5957	0.0244	0.032	-0.6667	0.0211	0.0618
cg00049537	0.5423	0.033	0.0277	0.1929	0.0227	0.0307	0.6026	0.0242	0.0206	-0.2619	0.0228	0.0425
cg00049582	0.4711	0.0155	0.0361	0.5679	0.0143	0.0481	0.2548	0.0117	0.0308	0.119	0.0131	0.0183
cg00049638	0.6562	0.0313	0.0247	0.6536	0.0233	0.0306	0.6443	0.0264	0.0182	-0.2857	0.0207	0.0333
cg00049960	0.3758	0.0106	0.0124	0.2143	0.0143	0.0276	0.1435	0.0122	0.0179	-0.6429	0.0262	0.0385
cg00050133	0.1575	0.0153	0.0206	0.5321	0.1021	0.0191	0.3496	0.0131	0.0151	0.0238	0.017	0.0241
cg00050250	0.0478	0.0129	0.021	0.3571	0.0105	0.0118	0.4043	0.0125	0.0145	0.119	0.0164	0.0215
cg00050271	0.3117	0.016	0.0192	0.1071	0.0108	0.0146	0.0122	0.0139	0.0204	0.4762	0.0407	0.0838
cg00050294	0.2488	0.0183	0.0336	-0.0786	0.0166	0.0269	0.2322	0.0196	0.0271	-0.0952	0.0181	0.0241
cg00050375	0.1895	0.0138	0.0281	-0.4393	0.0167	0.0368	0.233	0.0113	0.0185	-0.0714	0.013	0.0197
cg00050416	0.1435	0.0146	0.0191	-0.1643	0.0142	0.0248	0.2096	0.0161	0.0203	-0.1905	0.0168	0.0301
cg00050440	0.0846	0.0173	0.0244	0.6964	0.0192	0.02	0.1678	0.0147	0.0186	0.5	0.0138	0.0216
cg00050496	0.5496	0.0456	0.0353	0.4929	0.0332	0.0396	0.3122	0.0295	0.0336	0.6429	0.0238	0.0256
cg00050872	0.0303	0.0692	0.1288	0.2679	0.0554	0.1282	0.467	0.0684	0.114	-0.0476	0.0388	0.1294
cg00051163	0.1076	0.0349	0.0501	0.3321	0.0353	0.0555	0.5	0.0428	0.045	-0.381	0.0359	0.0634
cg00051307	0.4939	0.0197	0.0303	0.1714	0.0158	0.0232	0.1878	0.015	0.0192	0.381	0.0237	0.0387
cg00051782	0.3042	0.0107	0.0127	0.0179	0.0118	0.0163	0.6165	0.0167	0.0178	-0.5476	0.0126	0.0272
cg00051885	0.0967	0.0103	0.0152	0.225	0.0132	0.0193	0.413	0.0137	0.0157	0.2143	0.028	0.0483
cg00052046	0.2852	0.0143	0.02	0.425	0.0146	0.0155	0.0861	0.0138	0.0168	0.1429	0.0133	0.016
cg00052246	0.4059	0.0106	0.0122	0.525	0.0181	0.0152	0.5817	0.0161	0.0125	-0.2381	0.028	0.0456
cg00052472	0.3533	0.0202	0.0225	0.1179	0.0222	0.0281	0.1478	0.019	0.0244	-0.2381	0.0203	0.0349
cg00052482	0.2763	0.0146	0.0271	-0.3643	0.0194	0.0339	0.5791	0.0189	0.0282	0.4048	0.0218	0.0539
cg00052651	0.6607	0.0375	0.0358	0.6607	0.0377	0.0438	0.5357	0.0301	0.0297	0.1429	0.0311	0.0687
cg00052836	0.3109	0.0188	0.0351	0.0179	0.0186	0.0444	0.0939	0.0184	0.0297	0.4524	0.0191	0.023
cg00052853	-0.0112	0.0132	0.0507	-0.1571	0.0131	0.0409	0.187	0.0186	0.0375	-0.2857	0.012	0.028
cg00052970	0.4736	0.0167	0.0225	0.0679	0.0154	0.025	0.0713	0.0133	0.0238	0.5238	0.0133	0.0139
cg00053063	0.4167	0.0241	0.0264	-0.1286	0.0248	0.0444	0.447	0.0241	0.0333	-0.6667	0.0181	0.0288
cg00053144	0.5313	0.0304	0.0303	0.2107	0.036	0.0464	0.0852	0.0224	0.0275	0.619	0.0193	0.017
cg00053309	-0.0472	0.0152	0.0217	0.0929	0.0149	0.0187	0.3957	0.0134	0.0118	-0.5952	0.0228	0.0399
cg00053393	-0.033	0.0405	0.0958	0.1179	0.0299	0.0554	-0.2217	0.0265	0.0743	0.4286	0.0367	0.0666
cg00053617	0.2177	0.0161	0.0203	0.2536	0.015	0.0186	0.0174	0.0123	0.0176	0.2857	0.0162	0.022
cg00053783	0.2207	0.013	0.0162	-0.2321	0.0151	0.024	0.3383	0.0153	0.0168	-0.2619	0.0192	0.0332
cg00053967	0.2768	0.0444	0.0897	0.4286	0.0401	0.0547	0.0643	0.0417	0.0922	-0.7381	0.0475	0.2034
cg00054173	0.2197	0.0218	0.0224	0.3571	0.0136	0.0175	0.1539	0.0278	0.0178	0.2619	0.0105	0.0154
cg00054572	0.0455	0.0375	0.0691	0.1107	0.0315	0.046	0.46	0.0487	0.0444	0.0238	0.0557	0.1543
cg00054702	0.6155	0.027	0.0237	0.5	0.0214	0.0205	0.2687	0.0208	0.0264	0.5952	0.0156	0.0238
cg00054710	0.6678	0.051	0.0279	0.2786	0.0234	0.0247	0.4296	0.0174	0.0173	-0.0714	0.0212	0.0294
cg00054771	0.1304	0.0151	0.0193	-0.0607	0.0164	0.0215	0.66	0.014	0.0118	0.0238	0.016	0.0212
cg00054948	0.2698	0.0379	0.0317	-0.0214	0.017	0.0268	0.5574	0.0305	0.0258	-0.0952	0.0221	0.0371
cg00054971	0.3308	0.0105	0.0171	0.4536	0.0128	0.0198	0.6383	0.0142	0.014	-0.119	0.0132	0.0299
cg00055030	0.3644	0.0204	0.0324	0.0107	0.0195	0.0314	0.1148	0.0208	0.0341	0.3333	0.0135	0.018
cg00055052	0.4306	0.0183	0.0629	0.5464	0.021	0.079	-0.0713	0.0173	0.07	-0.0238	0.0126	0.0493
cg00055067	0.5378	0.0291	0.0159	0.5107	0.0166	0.0159	0.1678	0.0153	0.0197	0.619	0.0118	0.0091
cg00055292	0.6525	0.0265	0.0226	0.5536	0.0152	0.0216	0.3861	0.0205	0.0239	0.0952	0.024	0.0347
cg00055353	0.5215	0.0286	0.0412	0.4179	0.0285	0.0574	0.3991	0.0209	0.039	0.3333	0.0199	0.019
cg00055361	0.2059	0.0121	0.032	-0.4786	0.0102	0.0363	0.1322	0.0147	0.0269	0.1905	0.0101	0.0151
cg00055528	0.598	0.0249	0.0217	0.5464	0.0204	0.0191	0.2435	0.0135	0.0156	-0.381	0.0156	0.025
cg00055555	0.603	0.0209	0.0186	-0.1964	0.0181	0.0317	0.2087	0.0231	0.0285	0.1905	0.0182	0.027
cg00055595	0.3735	0.0121	0.0245	0.225	0.0172	0.0345	0.2913	0.0217	0.0245	0.0714	0.0158	0.0213
cg00055617	0.3747	0.0191	0.0589	0.325	0.0161	0.0376	0.0061	0.0172	0.0553	-0.3333	0.0334	0.1881
cg00055811	0.1565	0.0151	0.0286	0.2643	0.0125	0.0214	0.3748	0.0207	0.0273	0.619	0.0254	0.0514
cg00055981	0.4836	0.0197	0.0281	0.425	0.0218	0.0404	0.0652	0.0153	0.0291	0.1667	0.0158	0.0197
cg00056002	0.5432	0.0155	0.0139	0.3429	0.0157	0.019	0.4043	0.0135	0.015	-0.2143	0.0105	0.0228
cg00056034	0.1057	0.0207	0.0392	0.0214	0.0202	0.0291	0.3983	0.0255	0.0317	-0.5476	0.0189	0.0335
cg00056192	0.2215	0.0121	0.0173	0.6607	0.0208	0.0168	0.5591	0.0122	0.0138	0.1429	0.0237	0.0304
cg00056325	0.2067	0.0159	0.0276	0.4536	0.0111	0.0118	0.5026	0.0179	0.0199	0.3571	0.0252	0.0322
cg00056468	0.5635	0.0592	0.056	0.45	0.0473	0.0447	0.5591	0.0677	0.0597	0.4762	0.0213	0.0502
cg00056508	0.1719	0.0172	0.0665	0.1536	0.0164	0.0748	0.5539	0.0198	0.0611	0.3333	0.0136	0.0402
cg00056563	0.3346	0.0127	0.0169	0.4536	0.0198	0.0235	0.2774	0.0154	0.0179	-0.0476	0.0147	0.0211
cg00056676	0.5251	0.0213	0.0203	0.1964	0.0126	0.0165	0.3591	0.0144	0.019	0.381	0.0232	0.0223
cg00056834	0.3781	0.0147	0.0257	0.25	0.0169	0.0263	-0.1357	0.0137	0.0282	-0.1667	0.0162	0.024
cg00056963	-0.0107	0.0127	0.049	0.0536	0.0104	0.0387	-0.3452	0.0169	0.0435	0.3571	0.0114	0.0133
cg00057324	0.4183	0.0171	0.0205	0.2571	0.0173	0.0196	0.2148	0.0152	0.0166	-0.6667	0.0129	0.0257
cg00057476	0.6522	0.0297	0.0387	0.575	0.0292	0.0541	0.6487	0.0242	0.0354	0.5952	0.0332	0.026
cg00057550	0.4655	0.0325	0.0353	0.65	0.037	0.0352	0.2243	0.0241	0.0264	-0.6667	0.0174	0.0314
cg00057603	0.5891	0.0249	0.0333	0.6679	0.0256	0.0216	0.2713	0.0196	0.027	-0.381	0.0141	0.023
cg00057663	0.2365	0.0136	0.017	-0.3464	0.011	0.0167	0.6261	0.0176	0.0166	0	0.0162	0.0453
cg00057689	0.0403	0.0143	0.0315	0.15	0.01	0.0239	0.1496	0.0125	0.0263	-0.1667	0.0126	0.0203
cg00058026	0.4036	0.0245	0.0595	0.1821	0.0192	0.0407	0.2148	0.0235	0.0465	0.0952	0.0158	0.0232
cg00058061	0.4525	0.0423	0.0282	0.5071	0.0165	0.0259	0.1913	0.0155	0.0198	-0.1905	0.0146	0.0205
cg00058128	0.0206	0.017	0.044	0.3393	0.0219	0.0266	0.6365	0.0243	0.0339	-0.2857	0.0375	0.0779
cg00058186	-0.1192	0.0156	0.0325	0.0321	0.0237	0.0321	0.6104	0.0401	0.0325	0.619	0.0515	0.1046
cg00058193	0.5295	0.0481	0.0453	0.6857	0.059	0.0423	0.2983	0.0468	0.0587	-0.7857	0.0418	0.0675
cg00058235	0.1228	0.0178	0.0518	0.4714	0.0164	0.0702	0.4609	0.0177	0.0592	-0.1667	0.0196	0.0301
cg00058296	0.0479	0.0113	0.0241	0.1643	0.0114	0.0286	0.3965	0.0132	0.0176	-0.0476	0.015	0.0221
cg00058644	-0.1092	0.0136	0.025	-0.3857	0.0126	0.0245	-0.0617	0.0117	0.0227	0.3333	0.0132	0.0157
cg00058767	0.4551	0.0589	0.0365	0.3071	0.0166	0.0403	-0.307	0.0141	0.0384	0.5952	0.0155	0.0248
cg00058799	-0.0293	0.0142	0.022	-0.35	0.0142	0.0314	0.3096	0.0716	0.0171	0.2143	0.0104	0.0137
cg00058857	0.0999	0.014	0.0313	0.2821	0.0179	0.055	0.3243	0.0164	0.0306	0.1667	0.0192	0.0279
cg00058903	0.2406	0.0204	0.0262	0.0857	0.0126	0.0201	0.0765	0.0142	0.0245	0.4524	0.0156	0.0219
cg00059161	0.6782	0.032	0.022	0.3357	0.0166	0.0186	0.3974	0.0182	0.0248	-0.119	0.0145	0.0327
cg00059162	0.5109	0.042	0.1062	0.0286	0.032	0.0904	0.5043	0.0561	0.1074	-0.1429	0.0321	0.1109
cg00059165	0.1011	0.0159	0.0205	-0.0357	0.0124	0.0214	0.1217	0.0178	0.0239	0	0.0206	0.0359
cg00059309	0.4989	0.0194	0.0324	0.55	0.0205	0.0385	0.387	0.0171	0.0241	-0.3095	0.0227	0.0391
cg00059387	0.4839	0.0252	0.0332	0.6571	0.0182	0.0244	-0.1843	0.0157	0.0269	0.4762	0.0139	0.0166
cg00059422	0.5154	0.0447	0.0508	0.6964	0.0421	0.0382	0.5957	0.0328	0.0362	-0.2381	0.0497	0.152
cg00059439	0.1996	0.0136	0.0226	-0.0714	0.0142	0.0273	0.0504	0.0154	0.0232	0.0714	0.0103	0.0122
cg00059459	0.379	0.0331	0.0371	0.1071	0.0235	0.0351	0.5426	0.0316	0.0274	0.0952	0.0355	0.0265
cg00059659	0.3882	0.0158	0.0187	0.3643	0.0158	0.0252	0.6174	0.0139	0.0251	0	0.0189	0.0392
cg00059737	0.6715	0.0179	0.016	0.15	0.0153	0.0208	0.6217	0.0201	0.0164	-0.119	0.0233	0.0313
cg00059762	0.5525	0.0339	0.0338	0.6607	0.043	0.0345	0.4348	0.0299	0.0271	0.4048	0.033	0.039
cg00059880	0.3809	0.0183	0.0221	0.1429	0.0196	0.0312	0.2478	0.0139	0.0168	0.0952	0.0161	0.0237
cg00060627	0.6416	0.0275	0.0171	0.6714	0.0124	0.0122	0.2322	0.0149	0.0187	0.4286	0.0261	0.0253
cg00060628	0.5662	0.029	0.0254	0.625	0.0207	0.0208	0.107	0.0149	0.0208	-0.7143	0.0133	0.0247
cg00060649	0.1433	0.0127	0.0456	-0.325	0.0115	0.0429	0.1078	0.0123	0.0398	0.0238	0.015	0.0255
cg00060715	0.1977	0.0163	0.0377	0.05	0.0132	0.0585	0.6217	0.0163	0.0402	-0.0476	0.0218	0.0472
cg00060734	0.0096	0.0127	0.0186	-0.1929	0.014	0.0211	0.3635	0.0191	0.0219	0.0476	0.0113	0.0247
cg00060827	0.5713	0.0237	0.0546	0.6464	0.0163	0.0625	0.0748	0.0175	0.049	0.2857	0.0201	0.0429
cg00060866	0.3681	0.0181	0.043	0.5179	0.0151	0.0497	-0.1696	0.0157	0.0355	0.1429	0.0187	0.0211
cg00060956	0.1476	0.0144	0.034	0.5393	0.0139	0.0263	0.1757	0.0175	0.0238	-0.0952	0.0145	0.019
cg00061039	-0.0166	0.0201	0.0324	0.1714	0.014	0.0218	0.0565	0.0161	0.0262	0.619	0.0141	0.0133
cg00061086	0.5194	0.0129	0.0145	0.1	0.0103	0.0148	0.4322	0.0131	0.0162	0.1905	0.0142	0.0169
cg00061114	0.0177	0.0348	0.1388	-0.7786	0.0317	0.0655	0.3591	0.0312	0.0896	-0.4286	0.0116	0.0202
cg00061150	0.149	0.0202	0.0244	0.075	0.0144	0.0225	0.327	0.0142	0.0174	-0.4048	0.0158	0.024
cg00061209	0.0738	0.0146	0.0391	0.0393	0.0113	0.0579	0.2357	0.0178	0.0427	0.5714	0.0159	0.0215
cg00061264	0.5612	0.0173	0.0147	0.6464	0.0205	0.0196	0.5652	0.0207	0.0179	0.3095	0.0154	0.0219
cg00061553	0.2296	0.0336	0.0466	0.3	0.035	0.0699	0.6557	0.0578	0.0622	0.5476	0.0319	0.0522
cg00061573	0.2998	0.0143	0.0275	0.3321	0.0197	0.0264	0.5426	0.0188	0.0244	0.1429	0.0178	0.0282
cg00061678	0.263	0.0153	0.021	0.3429	0.0197	0.0313	0.1809	0.0172	0.0185	0.1905	0.0153	0.0206
cg00061860	0.3005	0.018	0.0483	0.3036	0.0165	0.0516	0.5513	0.0171	0.0351	-0.3333	0.0201	0.0365
cg00061868	0.0604	0.0198	0.0261	0.2357	0.0212	0.0347	0.2313	0.0268	0.03	-0.0476	0.0407	0.0591
cg00062012	0.352	0.0171	0.0332	0.6357	0.0215	0.045	0.0391	0.0206	0.042	0.3571	0.0146	0.0218
cg00062020	0.0927	0.0486	0.1253	0.3643	0.025	0.125	0.4617	0.0494	0.1498	0.3333	0.0484	0.1488
cg00062050	0.4041	0.0199	0.0205	0.2357	0.0193	0.0248	0.1357	0.0151	0.0228	0.2143	0.017	0.0291
cg00062151	0.537	0.0274	0.0477	0.5893	0.0175	0.0403	0.6565	0.026	0.0388	0.4286	0.0217	0.0292
cg00062285	-0.0737	0.0127	0.0444	0.0571	0.0117	0.0272	0.2374	0.016	0.0308	0.3095	0.0292	0.1202
cg00062356	0.1173	0.0495	0.15	0.0143	0.0524	0.1172	0.5513	0.0383	0.1544	-0.5238	0.0192	0.1516
cg00062484	0.2194	0.0165	0.0199	0.3464	0.0216	0.0259	0.4496	0.0189	0.0199	0.6667	0.023	0.0252
cg00062678	0.2835	0.0159	0.0196	0.1821	0.0109	0.0146	0.5635	0.018	0.0159	0.4048	0.0176	0.0262
cg00063073	0.6467	0.0526	0.0341	0.4964	0.0302	0.0335	0.2461	0.0349	0.0388	0.1667	0.0482	0.0476
cg00063291	0.3345	0.0198	0.0258	0.1786	0.0223	0.0298	0.2548	0.0147	0.0211	0.2381	0.0171	0.0202
cg00063348	0.4678	0.0145	0.0342	-0.3	0.0127	0.0401	0.0539	0.0185	0.0404	0.0952	0.0149	0.0212
cg00063357	0.4212	0.018	0.0196	0.1393	0.0194	0.0252	0.3452	0.0152	0.0215	0.5952	0.0155	0.019
cg00063392	0.451	0.0129	0.0174	0.3393	0.012	0.0226	0.0183	0.0152	0.0202	-0.0476	0.0119	0.0172
cg00063535	0.0612	0.0138	0.0468	-0.0357	0.012	0.0459	0.2722	0.0171	0.0381	-0.3333	0.0139	0.0235
cg00063748	0.6272	0.0328	0.0337	0.525	0.0208	0.0149	0.6304	0.0188	0.019	0.0714	0.0246	0.0572
cg00063979	0.1636	0.0105	0.0391	0.075	0.0131	0.0437	-0.1087	0.0133	0.0395	0.5	0.0119	0.0363
cg00064074	0.3523	0.0291	0.0332	0.6786	0.026	0.0426	0.2922	0.0214	0.0232	-0.0714	0.0283	0.0621
cg00064080	0.4282	0.0168	0.0357	0.4857	0.0161	0.0304	0.1809	0.0115	0.0465	-0.3571	0.0194	0.0287
cg00064154	0.2317	0.0103	0.0195	-0.2429	0.0166	0.03	0.213	0.0162	0.0273	0.2381	0.0174	0.0247
cg00064235	0.5757	0.0192	0.0163	0.5214	0.0281	0.0165	-0.0426	0.0186	0.0292	0.119	0.011	0.022
cg00064296	0.6726	0.0271	0.0194	0.5679	0.0251	0.0249	0.4435	0.0209	0.0204	-0.1429	0.0148	0.0208
cg00064388	-0.1651	0.0165	0.0276	0.2964	0.0167	0.0198	0.6165	0.0227	0.0213	-0.119	0.0476	0.0933
cg00064525	0.2268	0.0124	0.0277	0.5	0.0123	0.0253	0.2887	0.0121	0.0277	0.1429	0.014	0.0227
cg00064972	0.4481	0.0221	0.0255	0.6821	0.0281	0.0321	0.4313	0.0205	0.0277	0.6429	0.018	0.0155
cg00065071	0.1289	0.0115	0.0283	0.5464	0.0129	0.0189	-0.0791	0.0149	0.0262	0	0.0195	0.0299
cg00065088	0.3872	0.0153	0.0334	0.0786	0.0157	0.0213	0.2887	0.0168	0.0231	-0.1667	0.0212	0.0398
cg00065430	0.3593	0.0239	0.0432	0.5429	0.0248	0.0388	0.3217	0.0204	0.0295	0.1667	0.0179	0.0235
cg00065493	0.4162	0.0159	0.0316	-0.5071	0.0125	0.0274	0.2609	0.017	0.0257	0.1667	0.0143	0.018
cg00065570	0.5341	0.0274	0.0576	0.5571	0.0164	0.0646	0.5583	0.0241	0.0631	0.5238	0.0191	0.0594
cg00065581	0.6746	0.0508	0.0182	0.3429	0.0139	0.0218	0.6304	0.0216	0.019	0.6905	0.0163	0.008
cg00065591	0.5343	0.0266	0.0283	0.3536	0.0268	0.0229	0.6765	0.0168	0.0148	-0.0714	0.0217	0.0321
cg00065598	0.3717	0.0219	0.0181	-0.2536	0.0129	0.0209	0.5052	0.0225	0.0209	0.0238	0.0156	0.0219
cg00065957	0.2957	0.0154	0.0154	0.3964	0.017	0.0186	-0.0009	0.0178	0.0243	-0.2381	0.0135	0.0233
cg00066022	0.437	0.0201	0.0376	-0.1357	0.0195	0.0325	0.4591	0.1037	0.0316	0.1905	0.0477	0.0983
cg00066111	0.1661	0.0286	0.0627	0.4821	0.0195	0.0367	0.6939	0.1076	0.0462	0.381	0.1327	0.0761
cg00066182	0.0631	0.0142	0.0425	-0.2393	0.0156	0.0374	0.0904	0.0182	0.0397	-0.4286	0.0134	0.0184
cg00066249	0.2387	0.0141	0.0203	0.0286	0.0213	0.0292	0.267	0.0147	0.0187	0.4048	0.0118	0.015
cg00066270	0.5559	0.032	0.0295	0.5179	0.0238	0.0404	0.5504	0.023	0.0246	0.2143	0.031	0.0399
cg00066535	0.2623	0.0207	0.0311	0.4464	0.0221	0.0424	-0.0887	0.021	0.0326	0.4048	0.0245	0.0311
cg00066554	0.1425	0.0145	0.0424	0.3107	0.0146	0.0589	0.0713	0.0149	0.0448	0.3571	0.0123	0.0297
cg00066627	0.3343	0.0237	0.0481	0.4036	0.0311	0.0585	0.3557	0.0202	0.0335	0.1429	0.0188	0.0297
cg00066671	0.6877	0.0271	0.0361	0.5143	0.0224	0.0231	0.1391	0.0155	0.0238	-0.2381	0.0107	0.0186
cg00066708	0.5059	0.0421	0.0374	0.475	0.0415	0.0363	0.4452	0.0354	0.0334	0.619	0.0406	0.0422
cg00066722	0.3961	0.0168	0.0312	0.3821	0.0154	0.0304	0.2687	0.0126	0.0271	-0.4762	0.0214	0.0363
cg00066748	0.2872	0.0116	0.0278	0.0429	0.0108	0.0323	0.6939	0.0172	0.0229	0.6905	0.0234	0.0303
cg00066750	0.6338	0.0485	0.0363	0.4393	0.0465	0.0371	0.4826	0.038	0.0423	0.3571	0.0256	0.0234
cg00066768	0.1744	0.0122	0.1537	-0.1107	0.0101	0.176	0.1626	0.013	0.1734	-0.2381	0.0143	0.1164
cg00066805	0.5244	0.022	0.0422	0.5643	0.0252	0.0433	0.0678	0.0193	0.04	-0.0952	0.015	0.0206
cg00066832	0.5263	0.0288	0.074	0.45	0.0218	0.0655	0.3678	0.0266	0.0716	0.2381	0.0171	0.0467
cg00067054	0.6231	0.0231	0.0216	0.65	0.0175	0.0228	0.4539	0.0219	0.0214	0.2143	0.0305	0.0569
cg00067058	-0.0424	0.0151	0.0271	0	0.0141	0.0324	0.3635	0.0143	0.0475	0.1667	0.0152	0.0193
cg00067124	-0.1303	0.0185	0.0448	0.3143	0.0428	0.0531	0.3904	0.0178	0.022	0.2857	0.0311	0.0686
cg00067196	0.2705	0.0159	0.0232	-0.0929	0.0158	0.0211	-0.0322	0.0132	0.0181	0.0238	0.013	0.0166
cg00067518	0.5214	0.0558	0.0272	0.3429	0.0262	0.0282	0.6322	0.0267	0.0178	0.2143	0.0154	0.0154
cg00067588	0.486	0.0192	0.0243	0.6821	0.0158	0.017	-0.0078	0.0127	0.0187	0.6667	0.0158	0.0221
cg00067642	0.4576	0.028	0.0237	0.3071	0.0229	0.0281	0.2061	0.0196	0.0227	0.5238	0.0269	0.0422
cg00067742	0.407	0.0156	0.0149	0.5821	0.0211	0.019	-0.1113	0.015	0.0237	-0.2857	0.0136	0.0215
cg00067753	0.2437	0.0117	0.0166	0.2393	0.0124	0.0209	0.4139	0.0849	0.0098	0.119	0.0107	0.0155
cg00067768	-0.0255	0.0197	0.0985	0.0143	0.0162	0.0761	0.1252	0.0275	0.0967	0.4286	0.024	0.1546
cg00068102	0.3507	0.0207	0.0293	0.6143	0.0208	0.0247	0.3687	0.0148	0.0183	-0.0238	0.0153	0.024
cg00068115	0.218	0.0196	0.0259	0.1714	0.0218	0.0255	0.6496	0.0144	0.0116	-0.381	0.018	0.039
cg00068155	0.5039	0.027	0.0249	0.6	0.0176	0.0181	0.4296	0.0153	0.0251	-0.0238	0.0116	0.0183
cg00068217	0.6837	0.0313	0.0258	0.55	0.0305	0.0285	0.5426	0.027	0.0298	0.119	0.0319	0.045
cg00068408	0.4402	0.0312	0.0286	0.1107	0.0184	0.0254	-0.0087	0.0133	0.023	0.3333	0.0136	0.0187
cg00068503	0.5045	0.0246	0.0309	0.6607	0.0123	0.0434	0.2296	0.0205	0.032	-0.1429	0.0158	0.0218
cg00068519	0.3423	0.0151	0.0252	0.0929	0.0114	0.0225	0.6791	0.0162	0.0201	0.619	0.0154	0.0153
cg00068571	0.458	0.0255	0.0396	0.25	0.0228	0.0526	0.1104	0.0183	0.0387	-0.5714	0.0152	0.0263
cg00068750	0.1992	0.014	0.0402	0.2643	0.0134	0.0501	0.1861	0.02	0.0409	0.2143	0.016	0.022
cg00069059	0.0645	0.0142	0.0379	0.4036	0.0106	0.0295	0.0278	0.0135	0.0268	0.119	0.0106	0.0142
cg00069224	0.6924	0.023	0.0228	0.6071	0.0264	0.0234	0.6235	0.0167	0.0147	-0.2143	0.0153	0.02
cg00069309	0.2028	0.0131	0.0172	0.6393	0.0138	0.0116	0.4591	0.02	0.0169	0.2619	0.03	0.0393
cg00069391	0.3694	0.023	0.0331	0.3857	0.0224	0.0337	0.6574	0.0221	0.0245	-0.2857	0.0381	0.0538
cg00069417	0.1685	0.0144	0.0289	0	0.0128	0.0418	-0.1722	0.0148	0.0249	0.4286	0.0129	0.0142
cg00069462	0.6809	0.0274	0.0225	0.4107	0.0305	0.0297	0.5113	0.0251	0.0261	-0.5	0.035	0.0583
cg00069760	0.5851	0.0472	0.0694	0.0107	0.0169	0.0449	0.5157	0.0188	0.0417	0.4048	0.0215	0.0323
cg00070162	0.4024	0.0132	0.018	0.1679	0.0194	0.031	0.0626	0.0162	0.0232	-0.0714	0.0109	0.0142
cg00070165	0.1192	0.0419	0.0706	0.2	0.0213	0.0546	0.6496	0.0426	0.0389	-0.5952	0.0342	0.0557
cg00070172	0.2396	0.0205	0.0323	0.075	0.0122	0.0237	0.4435	0.0221	0.0322	0.4286	0.0167	0.0421
cg00070181	0.202	0.0155	0.0322	0.0536	0.0141	0.0337	0.1817	0.0116	0.0368	-0.0476	0.0168	0.0524
cg00070185	0.5533	0.0318	0.02	0.2321	0.0118	0.0145	0.6704	0.0206	0.0147	0.2619	0.0141	0.0278
cg00070318	0.2309	0.068	0.3087	0.1286	0.0618	0.3658	-0.18	0.059	0.2598	0.0476	0.0391	0.4338
cg00070460	0.2003	0.013	0.0212	-0.3214	0.0141	0.0222	0.2	0.0133	0.0209	0.381	0.021	0.0285
cg00070588	0.2259	0.0131	0.0226	0	0.0112	0.0234	-0.4157	0.012	0.0198	-0.1429	0.0105	0.0176
cg00070722	0.4017	0.031	0.1307	0.5286	0.0212	0.2624	0.4348	0.0203	0.1877	0.6905	0.0253	0.1247
cg00071215	0.4894	0.0277	0.0256	0.2786	0.0172	0.0257	0.5504	0.0182	0.0187	0.1667	0.0178	0.0253
cg00071323	-0.0833	0.013	0.0309	-0.1071	0.0143	0.0248	0.4313	0.0142	0.0171	0.5476	0.0352	0.0909
cg00071343	0.5638	0.0218	0.0497	0.5143	0.0215	0.0465	0.3539	0.023	0.0393	0.4524	0.014	0.0237
cg00071382	0.4065	0.0122	0.0137	0.1714	0.0136	0.0181	0.5565	0.0147	0.0153	-0.4762	0.0108	0.0218
cg00071446	0.2171	0.016	0.0349	0.1679	0.0126	0.0195	0.5339	0.0213	0.0317	-0.0714	0.0262	0.0656
cg00071596	0.5644	0.0298	0.0622	0.0464	0.028	0.0386	0.1017	0.0266	0.0372	0.5238	0.0312	0.044
cg00071618	0.1469	0.0459	0.0314	0.05	0.0133	0.0254	0.22	0.0201	0.0279	0.1905	0.0177	0.0217
cg00071622	0.4641	0.0326	0.037	0.4893	0.0283	0.0378	0.5504	0.0402	0.0352	-0.2857	0.049	0.0767
cg00071692	0.5375	0.0227	0.0285	0.3786	0.0161	0.0223	0.4078	0.0188	0.0293	0.5476	0.0145	0.0121
cg00071887	0.2753	0.0188	0.0231	-0.075	0.0128	0.0185	0.4052	0.0147	0.0146	-0.5952	0.0196	0.0311
cg00071911	0.1163	0.0137	0.0444	-0.3893	0.0124	0.0498	0.1522	0.0127	0.0505	-0.1667	0.0104	0.0445
cg00072158	0.2498	0.0151	0.0193	0.375	0.011	0.0147	0.0243	0.0142	0.0204	0.381	0.016	0.0202
cg00072407	0.3084	0.0401	0.06	-0.1286	0.0375	0.0833	0.1809	0.0278	0.0447	0.4524	0.0213	0.0245
cg00072711	0.5136	0.0176	0.019	0.5964	0.015	0.0163	0.2365	0.0152	0.0185	0.0238	0.0125	0.0195
cg00073044	-0.2712	0.0455	0.0785	-0.0679	0.0437	0.0682	0.2913	0.0575	0.0686	0.381	0.0686	0.0934
cg00073244	0.6351	0.041	0.0708	0.6036	0.0172	0.0436	0.3843	0.018	0.0543	0.5	0.0174	0.0415
cg00073322	0.5973	0.0202	0.0322	0.6929	0.023	0.0243	0.1435	0.0157	0.0235	-0.4524	0.0141	0.0233
cg00073559	0.0148	0.0167	0.0286	0.1464	0.0121	0.0165	0.3174	0.0189	0.0233	0.381	0.0517	0.0632
cg00073592	0.2384	0.0137	0.0348	0.4679	0.0147	0.0216	0.5026	0.0231	0.031	0.0476	0.0315	0.0859
cg00073716	0.2923	0.0137	0.0214	0.1321	0.0124	0.028	0.1522	0.0134	0.0343	0.1667	0.0139	0.0366
cg00074313	0.3845	0.0301	0.0268	0.2321	0.0143	0.0111	0.5826	0.0214	0.0156	0.381	0.0999	0.1867
cg00074354	0.0564	0.0111	0.0403	-0.4429	0.0102	0.018	0.2774	0.0175	0.0316	-0.3333	0.018	0.0653
cg00074415	0.2733	0.0201	0.0234	-0.3821	0.0151	0.0241	-0.2096	0.0198	0.0305	-0.0476	0.0164	0.0278
cg00074482	0.4107	0.0157	0.0166	0.1357	0.0167	0.0219	0.2809	0.0145	0.0171	0.1429	0.0146	0.018
cg00074746	0.6126	0.0177	0.0197	0.6036	0.0256	0.0214	0.3878	0.0188	0.0178	0.2381	0.0141	0.0254
cg00074782	0.5038	0.0211	0.0218	0.0143	0.0186	0.0264	0.273	0.0197	0.0244	-0.6429	0.0141	0.024
cg00075161	0.6138	0.0197	0.0279	0.1929	0.0187	0.0241	0.2296	0.016	0.0191	0.4762	0.0103	0.0141
cg00075204	0.2792	0.0275	0.1014	0.3107	0.0297	0.0912	-0.2339	0.0305	0.0891	0.381	0.035	0.1013
cg00075402	-0.1404	0.0606	0.0909	-0.025	0.0483	0.081	0.4704	0.0708	0.0771	0.119	0.0291	0.046
cg00075615	0.2123	0.0135	0.0386	0.1036	0.0127	0.0393	0.1939	0.0129	0.0351	0.6905	0.0159	0.0153
cg00075675	0.2455	0.0246	0.05	-0.0607	0.0244	0.0482	0.4548	0.0473	0.0416	-0.3571	0.0431	0.1069
cg00075853	0.2191	0.0187	0.0303	0.2071	0.0164	0.0236	0.2852	0.0169	0.0266	-0.119	0.0102	0.0137
cg00075956	0.6355	0.0409	0.0443	0.5571	0.0251	0.0345	0.5435	0.0261	0.0364	0.1667	0.0377	0.0522
cg00076044	0.2752	0.0146	0.0199	-0.1821	0.0123	0.0191	0.2783	0.0153	0.0191	-0.0714	0.0114	0.031
cg00076107	0.6131	0.0213	0.038	0.4679	0.0191	0.0329	0.6348	0.0211	0.0337	0.619	0.0223	0.0316
cg00076216	0.0001	0.0251	0.059	0.3929	0.0241	0.0245	0.3174	0.025	0.0311	-0.119	0.0606	0.1002
cg00076255	0.2921	0.0151	0.0197	0.0607	0.0143	0.0213	-0.007	0.0128	0.0183	0	0.0127	0.0243
cg00076256	0.1437	0.0216	0.0394	0.1107	0.0168	0.023	0.3365	0.026	0.0276	-0.6667	0.0249	0.0589
cg00076612	0.4762	0.0282	0.0223	0.4286	0.0165	0.0363	-0.0504	0.0161	0.0226	0.2857	0.0107	0.015
cg00076936	0.2746	0.025	0.1389	-0.2786	0.023	0.0772	0.387	0.0227	0.0783	-0.3333	0.0208	0.0485
cg00077302	0.2072	0.0113	0.0232	0.1536	0.013	0.0184	0.24	0.0486	0.0392	-0.0952	0.0321	0.096
cg00077312	-0.1432	0.0114	0.0185	0.3071	0.0107	0.0166	0.4635	0.0149	0.0145	-0.119	0.0102	0.0145
cg00077450	-0.0759	0.029	0.1327	0.45	0.0196	0.1068	-0.1652	0.0256	0.1124	0.6667	0.0435	0.4301
cg00077838	0.3597	0.0245	0.0379	0.1071	0.0203	0.0282	0.2035	0.0193	0.0317	0.119	0.0226	0.0306
cg00077872	0.5594	0.0253	0.0447	0.3643	0.0268	0.0559	0.3435	0.0202	0.0463	-0.1667	0.0208	0.0338
cg00077877	0.3977	0.0241	0.0306	0.4071	0.0176	0.022	0.467	0.0225	0.0219	0.5	0.0173	0.0194
cg00077904	-0.037	0.017	0.0266	0.2643	0.0182	0.0421	-0.1913	0.017	0.0328	0.6667	0.019	0.0194
cg00078085	-0.173	0.0167	0.0141	0.2071	0.014	0.013	0.4748	0.0281	0.0177	0.5476	0.0123	0.01
cg00078086	0.3133	0.0165	0.0404	0.4179	0.0173	0.0497	0.14	0.0143	0.0272	-0.619	0.0173	0.0302
cg00078130	0.6134	0.0346	0.0195	-0.0357	0.01	0.0138	-0.0296	0.0161	0.0237	0.5952	0.0152	0.0239
cg00078245	0.5025	0.0299	0.0281	0.5714	0.024	0.0393	0.5217	0.05	0.028	0.619	0.0653	0.0311
cg00078334	0.6306	0.0233	0.0181	0.5536	0.0211	0.0225	0.6591	0.0154	0.0193	0.0714	0.0217	0.0279
cg00078458	0.5479	0.0776	0.0684	0.5857	0.0576	0.0666	0.5983	0.0535	0.0622	0.2143	0.0558	0.0707
cg00078611	0.2231	0.0103	0.0164	-0.2107	0.0107	0.0154	0.4365	0.0142	0.0151	-0.4048	0.0178	0.0554
cg00078911	0.1096	0.0167	0.0211	0.5393	0.0156	0.0144	0.433	0.0161	0.017	0.619	0.0122	0.0114
cg00079002	0.3167	0.0106	0.0194	0.025	0.01	0.023	0.073	0.0119	0.022	-0.2143	0.0143	0.0161
cg00079169	0.2179	0.0111	0.024	0.3107	0.0104	0.0288	0.0722	0.0167	0.0314	0.2143	0.0122	0.0144
cg00079643	0.3188	0.0131	0.0301	-0.0964	0.0125	0.0476	0.1313	0.0193	0.034	0.5714	0.0149	0.0289
cg00079649	0.0308	0.0124	0.0248	0.1536	0.0155	0.0343	0.0417	0.0127	0.0254	-0.1429	0.0104	0.0162
cg00079656	0.1221	0.0177	0.0275	-0.0286	0.0235	0.0314	0.0765	0.0318	0.0437	-0.381	0.0215	0.052
cg00079785	0.475	0.0184	0.0254	0.0714	0.0516	0.0498	0.4539	0.0217	0.033	0.2857	0.0179	0.0216
cg00079898	0.4432	0.0129	0.0186	-0.025	0.0141	0.0275	0.0348	0.1485	0.0366	0.1429	0.0161	0.0202
cg00080081	0.1214	0.0246	0.0375	0.1929	0.0176	0.0227	0.4374	0.0253	0.038	-0.119	0.0294	0.0664
cg00080188	0.617	0.0508	0.065	0.5857	0.028	0.072	0.533	0.0256	0.0594	-0.2857	0.026	0.0384
cg00080252	0.4413	0.0306	0.039	0.2929	0.0293	0.0483	0.4087	0.0262	0.0298	-0.0238	0.0144	0.0432
cg00080333	0.6592	0.0352	0.0141	0.3857	0.0149	0.0352	0.4887	0.024	0.0253	-0.2857	0.0179	0.0291
cg00080418	0.6653	0.025	0.0354	0.5036	0.0213	0.0393	0.5435	0.0172	0.0511	0.4524	0.0213	0.0563
cg00080423	0.2213	0.0112	0.0148	-0.0714	0.0113	0.0189	-0.1157	0.0139	0.0207	0.3095	0.0111	0.0154
cg00080483	0.6341	0.0332	0.0313	0.7	0.0176	0.0143	0.4774	0.0268	0.0299	0.5238	0.0318	0.0208
cg00080484	0.4133	0.0215	0.0258	0.5036	0.0278	0.026	0.42	0.023	0.0263	0.3333	0.0542	0.08
cg00080489	0.2985	0.0204	0.0509	-0.2036	0.0179	0.0355	0.4026	0.0312	0.0396	0.1905	0.0312	0.0688
cg00080691	-0.0688	0.018	0.0266	0.0786	0.0179	0.0314	0.4817	0.0264	0.027	-0.0714	0.0253	0.0357
cg00080989	0.4018	0.0272	0.0344	0.6321	0.0224	0.0209	0.5461	0.0217	0.0249	0.5952	0.0893	0.0435
cg00081084	0.252	0.019	0.0501	-0.0214	0.019	0.0667	-0.1157	0.0161	0.0546	0.0476	0.0201	0.0266
cg00081104	0.4027	0.0182	0.0181	0.5857	0.0195	0.0221	0.4035	0.016	0.0184	0.0952	0.0171	0.0261
cg00081237	0.6321	0.0273	0.0464	0.425	0.0191	0.0356	0.5122	0.0182	0.0374	0.0476	0.0165	0.0231
cg00081404	0.6421	0.0186	0.0169	0.3607	0.0243	0.0275	0.2087	0.0157	0.0162	-0.2143	0.0115	0.0153
cg00081417	0.1095	0.0142	0.0284	-0.2964	0.0127	0.0269	0.4104	0.017	0.0238	-0.2857	0.0273	0.0664
cg00081579	0.5218	0.0713	0.1299	0.4821	0.0744	0.1209	0.4383	0.0672	0.0952	-0.1667	0.0433	0.0781
cg00081647	0.4874	0.0198	0.0234	0.5857	0.0189	0.025	0.4417	0.0169	0.0178	0.5	0.0113	0.0125
cg00081714	0.468	0.0262	0.0227	0.4679	0.0217	0.0204	0.1878	0.0167	0.0211	0.4286	0.0168	0.0212
cg00081876	0.346	0.0158	0.0205	0.2	0.0128	0.0218	0.0687	0.0154	0.0214	-0.2143	0.0152	0.022
cg00081919	0.4655	0.0205	0.031	0.0821	0.0117	0.0283	0.4748	0.0175	0.0288	0.0714	0.022	0.0544
cg00081935	0.6592	0.0232	0.0296	0.3321	0.0147	0.0295	0.5574	0.0161	0.0312	-0.3095	0.0131	0.0338
cg00082135	0.1413	0.0147	0.0412	-0.3	0.0183	0.0361	0.3435	0.0229	0.0289	0.4286	0.031	0.0356
cg00082194	0.0547	0.0405	0.0556	0.4893	0.0199	0.0298	0.5983	0.0396	0.0357	-0.1667	0.0635	0.0934
cg00082219	0.5815	0.0615	0.0752	0.3179	0.047	0.0786	0.0991	0.0428	0.0729	0.1429	0.0732	0.1901
cg00082271	0.5948	0.0434	0.036	0.5821	0.0257	0.0482	0.4226	0.0177	0.0279	0.5952	0.0334	0.0249
cg00082310	0.5126	0.0291	0.0311	0.5821	0.0379	0.0398	0.4104	0.022	0.0365	0.4762	0.0224	0.0463
cg00082656	0.1797	0.0265	0.0407	-0.1179	0.0173	0.0332	0.2983	0.0349	0.0448	0.619	0.0312	0.0452
cg00082874	-0.046	0.0126	0.0212	0.4	0.0124	0.0157	0.04	0.0131	0.0258	0.0952	0.0191	0.0236
cg00082897	0.1037	0.0176	0.0346	-0.0071	0.0128	0.0587	0.3948	0.0173	0.0326	-0.1667	0.0153	0.0234
cg00082983	0.1816	0.0335	0.0391	-0.3964	0.0178	0.0423	0.2574	0.0389	0.0427	-0.3095	0.0259	0.0616
cg00083028	0.2145	0.0134	0.034	0.3679	0.0114	0.0452	0.2348	0.0186	0.032	-0.0952	0.0188	0.0196
cg00083046	0.6302	0.0254	0.0196	0.2036	0.0161	0.0184	0.0217	0.0155	0.0204	0.4524	0.0119	0.0131
cg00083067	0.4451	0.0334	0.0215	0.65	0.0273	0.0219	0.2174	0.0155	0.0175	0.5238	0.0303	0.0175
cg00083068	0.5393	0.0201	0.0195	0.1036	0.019	0.0246	0.1313	0.0164	0.0232	-0.381	0.0157	0.0296
cg00083091	0.5589	0.0378	0.0555	0.5786	0.0328	0.0201	0.1217	0.0155	0.0231	0.119	0.0199	0.0412
cg00083188	0.476	0.0386	0.0403	0.4786	0.0333	0.0359	0.5078	0.0283	0.0288	0.1667	0.0314	0.0481
cg00083223	0.3533	0.0171	0.0419	0.4214	0.0177	0.0396	0.4383	0.0334	0.0348	-0.5476	0.0188	0.0285
cg00083294	0.5913	0.0209	0.0244	0.4036	0.0283	0.0308	0.1635	0.0159	0.0205	0.3333	0.013	0.0139
cg00083399	-0.1388	0.0139	0.0303	-0.4143	0.0108	0.0177	0.3287	0.0174	0.0226	0.6905	0.0197	0.021
cg00083596	0.6457	0.0446	0.0235	0.6036	0.0349	0.0346	0.3548	0.0177	0.0196	0.381	0.0317	0.0378
cg00083616	0.4945	0.0261	0.0402	0.4179	0.0181	0.023	0.5409	0.0243	0.0274	0.1905	0.0228	0.0315
cg00083721	0.6526	0.0676	0.0629	0.4286	0.0768	0.0746	0.5174	0.0655	0.0741	-0.4524	0.0295	0.042
cg00083959	0.0828	0.0154	0.0222	-0.05	0.0141	0.0339	0.5383	0.029	0.0234	-0.2143	0.0158	0.0244
cg00083993	0.5033	0.0297	0.0311	0.4536	0.0236	0.0265	-0.0791	0.0129	0.0247	-0.6905	0.018	0.03
cg00084019	0.3119	0.023	0.027	0.5536	0.0359	0.0362	0.4191	0.0189	0.0199	-0.1667	0.0139	0.021
cg00084184	0.5207	0.0174	0.0392	0.4607	0.0155	0.0339	0.387	0.0157	0.0337	-0.2857	0.0164	0.0283
cg00084205	0.1369	0.0541	0.063	0.025	0.0347	0.05	0.5487	0.0808	0.0552	0.4762	0.0844	0.0916
cg00084340	0.567	0.0195	0.0437	0.5107	0.0189	0.0488	0.1226	0.0136	0.0361	0.3095	0.0175	0.0199
cg00084435	-0.0696	0.0159	0.0645	-0.0143	0.017	0.067	0.0217	0.015	0.0527	0.1429	0.0152	0.0363
cg00084587	-0.1089	0.019	0.0363	0.4429	0.0178	0.0238	0.1452	0.0179	0.026	0.3095	0.0227	0.0284
cg00084608	0.0308	0.0113	0.0156	0.5143	0.0193	0.0156	0.5757	0.015	0.0149	0.1905	0.0331	0.082
cg00085199	0.3174	0.0155	0.0204	0.5393	0.0161	0.0182	0.3487	0.0152	0.0163	-0.1905	0.0164	0.0227
cg00085434	0.5369	0.0337	0.0265	0.3214	0.0214	0.0243	0.66	0.0331	0.0388	0.6905	0.0444	0.0282
cg00085593	0.1757	0.0191	0.0191	0.5	0.0174	0.0172	0.2252	0.0177	0.0209	-0.0952	0.0168	0.0257
cg00085620	0.4326	0.0224	0.0269	0.425	0.0198	0.0285	0.66	0.0184	0.0168	-0.2143	0.018	0.0274
cg00085819	0.6271	0.0249	0.054	0.2036	0.0202	0.0533	0.5904	0.0204	0.0442	0.0476	0.0249	0.0432
cg00085965	0.6578	0.041	0.0379	0.55	0.0389	0.0482	0.6478	0.0359	0.0388	-0.5	0.0238	0.0344
cg00086429	0.3837	0.0316	0.1414	0.4036	0.0394	0.1104	0.3035	0.0286	0.1028	0.381	0.0335	0.0751
cg00086800	0.0872	0.0138	0.0206	0.2571	0.0135	0.0282	-0.0043	0.014	0.0336	0.0476	0.0167	0.0286
cg00086869	0.4129	0.0103	0.0132	0.2393	0.0118	0.0165	0.1183	0.0112	0.0149	0.381	0.0251	0.0297
cg00086926	0.4201	0.0254	0.0329	0.5607	0.0233	0.0275	0.2591	0.0194	0.0225	0.1905	0.018	0.0203
cg00086995	0.2624	0.0177	0.0296	-0.2536	0.0283	0.1038	0.1948	0.0197	0.0354	0.3095	0.0222	0.0239
cg00087055	0.5523	0.0357	0.032	0.3286	0.0278	0.0385	0.3496	0.024	0.0315	0.381	0.0277	0.0377
cg00087073	0.3286	0.019	0.0244	0.1893	0.0158	0.0282	0.493	0.0191	0.0188	0.2381	0.0147	0.0166
cg00087244	0.406	0.0395	0.0388	0.2107	0.0217	0.0292	0.2722	0.0191	0.0229	0.381	0.0169	0.022
cg00087274	0.2607	0.015	0.078	0.1107	0.0121	0.0765	0.4617	0.0172	0.0714	-0.1905	0.0149	0.0461
cg00087425	0.2691	0.0275	0.0325	0.4821	0.0185	0.0331	0.1635	0.014	0.0247	0.2857	0.0278	0.039
cg00087511	0.3431	0.0191	0.0233	0.2214	0.0163	0.0257	0.0722	0.0154	0.0207	0.1905	0.0232	0.0347
cg00087750	0.3479	0.0218	0.0428	0.4357	0.0267	0.0399	0.0035	0.0179	0.0382	-0.0952	0.0291	0.0399
cg00087804	0.5404	0.0745	0.0531	0.4857	0.0507	0.0568	0.6626	0.0453	0.0384	0.2381	0.0611	0.101
cg00087983	0.5003	0.0238	0.0573	0.6107	0.0239	0.0536	0.4557	0.0202	0.045	0.2381	0.0258	0.0379
cg00088033	0.0678	0.0632	0.1967	-0.4464	0.0795	0.2212	-0.2348	0.0772	0.1932	-0.4286	0.0235	0.2303
cg00088042	-0.1129	0.0153	0.0615	-0.2821	0.014	0.0438	-0.06	0.0136	0.0362	-0.5238	0.0163	0.061
cg00088130	0.5737	0.051	0.025	0.6643	0.0289	0.0247	0.2652	0.0237	0.0305	0.3333	0.0251	0.0408
cg00088148	0.6957	0.0282	0.0189	0.6214	0.0267	0.0258	-0.0687	0.0137	0.0221	0.5476	0.0128	0.021
cg00088399	0.6314	0.0362	0.032	0.6357	0.0313	0.0291	0.4817	0.0255	0.0223	0.5952	0.0282	0.0344
cg00088428	0.1082	0.014	0.0297	0.4107	0.0128	0.0155	0.6504	0.0212	0.0242	0.0952	0.0308	0.0669
cg00088445	0.161	0.0132	0.0215	-0.35	0.0135	0.0221	0.327	0.0119	0.0148	-0.0238	0.0104	0.0146
cg00088665	0.0572	0.0157	0.0305	-0.0571	0.0116	0.0184	0.3757	0.016	0.0186	0.619	0.0145	0.0173
cg00088844	0.4186	0.0198	0.0209	0.2464	0.0138	0.0202	0.1122	0.0206	0.0241	0	0.0126	0.0235
cg00088916	0.1844	0.0203	0.0588	0.2071	0.013	0.0558	0.2643	0.0212	0.0391	0.1905	0.0119	0.026
cg00088987	0.0938	0.0138	0.0442	0.4357	0.0137	0.0368	0.3809	0.0154	0.0335	0.0714	0.0148	0.0279
cg00088989	0.2239	0.0273	0.0389	-0.2929	0.0261	0.0451	0.3643	0.0307	0.0399	0.2857	0.0373	0.048
cg00089162	0.0363	0.0351	0.0674	0.0214	0.0319	0.0553	0.5148	0.0295	0.0359	-0.5952	0.0425	0.1031
cg00089214	-0.0081	0.0164	0.0386	0.4679	0.014	0.0158	-0.0696	0.0141	0.0227	0.1667	0.0183	0.0216
cg00089314	0.5837	0.0342	0.0501	0.175	0.0186	0.0629	0.253	0.0193	0.0381	0.2381	0.0381	0.0462
cg00089356	0.3229	0.0241	0.0317	-0.0786	0.0253	0.0386	0.6774	0.0359	0.0311	0	0.0566	0.0717
cg00089470	0.5252	0.0304	0.0254	0.5429	0.0364	0.0335	0.3252	0.0249	0.0242	0.2381	0.0616	0.1635
cg00089695	-0.1609	0.013	0.0289	0.5857	0.0133	0.0216	-0.1852	0.0133	0.0245	0.1429	0.0168	0.0271
cg00089864	-0.0207	0.0141	0.0497	-0.3357	0.0109	0.0489	-0.0157	0.0148	0.0439	0.1905	0.0211	0.0342
cg00090265	0.3371	0.0336	0.1642	0.1643	0.0195	0.0555	0.4	0.0308	0.1044	-0.119	0.0732	0.2116
cg00090282	0.4666	0.0392	0.04	0.6464	0.0212	0.0419	0.5548	0.0229	0.0481	0.5	0.0174	0.0447
cg00090351	0.2122	0.0189	0.0244	-0.2214	0.019	0.0366	0.3783	0.0235	0.0265	-0.7143	0.0233	0.039
cg00090764	0.3373	0.0168	0.0455	0.3393	0.0213	0.0477	0.3861	0.0143	0.0385	0.4286	0.0146	0.0176
cg00091129	0.4858	0.0162	0.0123	-0.3429	0.0118	0.0177	0.0043	0.0114	0.0156	-0.1905	0.0109	0.0181
cg00091213	0.5761	0.0267	0.0248	0.3107	0.0251	0.0314	0.6122	0.0323	0.031	0.2381	0.0285	0.0304
cg00091673	0.1824	0.0126	0.0266	0.1179	0.012	0.0288	0.2583	0.0137	0.0231	0.1905	0.0127	0.0157
cg00091899	0.5237	0.0237	0.0327	0.6464	0.0215	0.0168	0.293	0.0232	0.0326	-0.3333	0.0378	0.0556
cg00091960	0.5192	0.0314	0.0215	0.2929	0.0233	0.0228	0.333	0.0166	0.02	-0.5	0.0164	0.0252
cg00092151	0.3583	0.0176	0.0268	0.4464	0.0208	0.0287	0.2687	0.0154	0.026	0.5714	0.0161	0.0156
cg00092247	0.5982	0.0257	0.0493	-0.1964	0.0129	0.0355	0.2591	0.0227	0.0301	0.5	0.0356	0.0906
cg00092349	0.2731	0.0174	0.0207	0.2714	0.017	0.0246	0.567	0.0251	0.0235	-0.381	0.022	0.0557
cg00092426	0.6663	0.0348	0.0158	0.4964	0.0258	0.0244	0.4383	0.0158	0.0156	0.2143	0.0125	0.0151
cg00092427	0.3638	0.0167	0.0382	0.1286	0.0154	0.0451	0.2017	0.0202	0.0333	0.0476	0.0154	0.0204
cg00092444	0.5014	0.0311	0.0238	0.2929	0.0197	0.0221	0.313	0.024	0.0289	-0.0952	0.0205	0.0284
cg00092475	0.4832	0.0359	0.0451	0.4143	0.0226	0.0432	0.233	0.0168	0.0363	0.0238	0.0196	0.0221
cg00092590	0.2161	0.0172	0.0351	0.5357	0.0149	0.042	-0.1	0.0131	0.023	0.2143	0.0102	0.0134
cg00092644	0.433	0.0169	0.018	-0.0357	0.0178	0.024	-0.1139	0.0144	0.02	0.1667	0.0328	0.0616
cg00092687	0.1489	0.0428	0.0631	0.3143	0.0298	0.0361	0.6696	0.0618	0.0404	-0.0714	0.0518	0.0729
cg00092711	0.1985	0.0161	0.0581	0.3071	0.0145	0.0718	-0.0296	0.013	0.0541	-0.2857	0.0152	0.0306
cg00092821	-0.1261	0.0111	0.0406	0.1286	0.0113	0.045	-0.2113	0.0125	0.0309	-0.9524	0.0165	0.0281
cg00092931	0.3066	0.0158	0.0285	-0.3179	0.0189	0.0325	0.3635	0.0187	0.0192	0.0952	0.0156	0.0176
cg00093042	-0.0858	0.0114	0.0218	-0.0643	0.011	0.024	0.1426	0.0129	0.0207	0.1905	0.0103	0.0132
cg00093149	0.5092	0.0162	0.0169	0.5286	0.0172	0.0188	0.4904	0.0126	0.0121	0.0714	0.0111	0.0167
cg00093315	0.3815	0.0603	0.0895	0.5714	0.0572	0.0654	0.4052	0.077	0.0673	0	0.0495	0.0871
cg00093449	0.2033	0.0139	0.0172	0.0893	0.0154	0.0208	0.2704	0.0153	0.0201	-0.2143	0.0128	0.0207
cg00093522	0.2583	0.0183	0.0403	-0.4929	0.0175	0.0566	0.1104	0.0163	0.0452	0.2619	0.0156	0.0254
cg00093695	0.2941	0.0168	0.0349	0.1321	0.0167	0.0347	0.5026	0.0162	0.0296	-0.2143	0.0161	0.0216
cg00093815	0.0845	0.0143	0.0783	-0.1214	0.0156	0.0966	0.26	0.0222	0.0869	-0.5238	0.0165	0.1296
cg00093930	0.3833	0.0211	0.0601	0.0464	0.0157	0.0519	0.273	0.0177	0.0529	-0.0476	0.0223	0.0356
cg00093956	-0.0855	0.0144	0.0508	0.1964	0.0168	0.0662	0.3922	0.0222	0.0538	0.0476	0.0217	0.0567
cg00094158	-0.0296	0.0208	0.088	0.2607	0.0146	0.0626	0.3887	0.0337	0.0822	0.4286	0.0651	0.1989
cg00094204	0.5186	0.0267	0.0374	0.6286	0.0263	0.0512	0.4357	0.022	0.0295	-0.2143	0.0212	0.0299
cg00094226	0.0818	0.0126	0.0385	0.1214	0.0128	0.0416	0.28	0.0175	0.0296	0.1429	0.014	0.0233
cg00094303	0.366	0.0428	0.0311	0.4929	0.024	0.0262	0.4504	0.0298	0.0302	0.0476	0.0296	0.0295
cg00094401	0.302	0.027	0.0386	0.1607	0.0255	0.0409	0.1009	0.0236	0.0266	0.1429	0.0303	0.0357
cg00094558	0.3423	0.0164	0.0351	0.0714	0.0181	0.0449	0.6017	0.0179	0.0225	0.4524	0.0124	0.0119
cg00094585	0.0515	0.0202	0.0539	0.1107	0.0221	0.0367	0.4557	0.0292	0.0326	-0.1667	0.0185	0.0246
cg00094595	0.6962	0.0331	0.0325	0.6929	0.0235	0.0234	0.6478	0.0242	0.0399	0.381	0.0295	0.0479
cg00094620	-0.1	0.0151	0.0292	-0.3643	0.0159	0.0305	0.0026	0.0185	0.0299	0.0714	0.0163	0.0189
cg00094649	0.2077	0.0153	0.0202	0.2	0.0121	0.0197	-0.2583	0.0135	0.0216	0.0952	0.0146	0.0231
cg00094955	0.4895	0.0305	0.0477	0.5357	0.0286	0.0275	0.3157	0.0316	0.0441	0.6667	0.0323	0.0288
cg00095099	0.0147	0.0126	0.024	-0.0357	0.0186	0.0263	0.433	0.0144	0.0142	0.2143	0.0189	0.0341
cg00095138	0.5177	0.0212	0.0285	0.1786	0.0161	0.0325	0.347	0.0169	0.0199	0.3095	0.0123	0.0134
cg00095271	0.3827	0.0411	0.0163	0.2679	0.0133	0.0135	0.3617	0.0131	0.0143	0.4762	0.0127	0.0126
cg00095276	0.2854	0.0168	0.0222	0.2036	0.0178	0.0306	0.1383	0.0171	0.0291	0.1667	0.0127	0.0276
cg00095333	0.2911	0.0185	0.0251	0.5857	0.0149	0.0146	-0.0496	0.0145	0.0205	-0.0476	0.0206	0.0283
cg00095396	0.4085	0.0185	0.0352	0.1786	0.0122	0.0249	0.4643	0.02	0.0318	0.2857	0.017	0.0182
cg00095493	0.513	0.02	0.0166	0.5	0.0128	0.0109	0.1687	0.0181	0.023	0.1667	0.0149	0.0209
cg00095595	0.228	0.0188	0.0585	0.6679	0.015	0.0689	0.3383	0.0239	0.0568	0.3571	0.0217	0.0413
cg00095619	0.5894	0.0368	0.0556	0.6679	0.0359	0.029	0.593	0.0309	0.0279	0.5952	0.0188	0.0216
cg00095640	0.238	0.0111	0.0275	0.0214	0.0118	0.0379	-0.0348	0.0157	0.0317	-0.6905	0.0132	0.0229
cg00095658	0.4754	0.0121	0.0132	-0.1679	0.0158	0.0231	0.0104	0.0156	0.022	-0.2857	0.0148	0.0249
cg00095705	0.1344	0.0289	0.0401	0.3714	0.0239	0.0585	0.1	0.0195	0.035	0.4524	0.012	0.0118
cg00095772	0.536	0.0244	0.0229	0.5679	0.0217	0.0218	0.4565	0.0195	0.0174	0.0476	0.0227	0.0313
cg00095846	0.1952	0.0129	0.0255	-0.2	0.0113	0.0175	0.6	0.0175	0.0207	0.4762	0.0655	0.091
cg00096008	0.4736	0.0414	0.0505	0.0821	0.0235	0.0306	0.6322	0.0391	0.0301	-0.2381	0.0742	0.1145
cg00096106	0.188	0.0172	0.0327	0.2714	0.0164	0.032	0.113	0.0183	0.0392	-0.4762	0.0275	0.0903
cg00096260	0.0629	0.0259	0.0444	-0.3179	0.0236	0.0342	0.3374	0.04	0.0437	0.3095	0.0377	0.0538
cg00096267	0.2695	0.0122	0.0149	0.2679	0.0126	0.0157	0.3348	0.0136	0.0156	-0.0238	0.0279	0.0454
cg00096418	0.273	0.0133	0.0192	-0.525	0.0165	0.0388	0.0913	0.0124	0.0188	0.4524	0.0183	0.0209
cg00096440	0.4534	0.0179	0.0159	0.3464	0.0149	0.0145	0.5322	0.0251	0.0224	0.1429	0.0143	0.0209
cg00096458	0.4378	0.0194	0.0181	0.2536	0.0167	0.0286	-0.0357	0.0121	0.0164	0.0476	0.0111	0.0176
cg00096898	0.6672	0.0285	0.0292	0.5821	0.0227	0.0318	0.4626	0.0221	0.027	0.4762	0.0245	0.0245
cg00097038	0.6376	0.0171	0.0184	-0.1179	0.0104	0.0198	0.387	0.0169	0.0198	0.1905	0.0215	0.0258
cg00097088	0.2169	0.0132	0.0338	0.2357	0.0129	0.0172	0.18	0.0117	0.025	0.0238	0.0152	0.0232
cg00097144	0.1277	0.0111	0.0174	0.0607	0.0115	0.0168	0.6426	0.0193	0.0229	0.2857	0.0224	0.0357
cg00097432	-0.2917	0.0132	0.0302	-0.0321	0.0117	0.0394	0.1757	0.0124	0.0326	0.0238	0.0135	0.021
cg00097536	0.1241	0.0115	0.0156	0.3679	0.0102	0.0125	0.3487	0.0153	0.0231	-0.5238	0.0104	0.021
cg00097550	0.56	0.0147	0.0221	0.2464	0.0152	0.0197	0.3904	0.016	0.0179	-0.2619	0.0135	0.0193
cg00097639	0.2987	0.0202	0.0403	0.4714	0.0144	0.0357	0.2965	0.0205	0.0289	-0.1905	0.0154	0.0223
cg00097670	0.1918	0.0142	0.0206	0.0107	0.0104	0.0149	0.54	0.0166	0.0184	-0.119	0.0137	0.0327
cg00097794	0.2422	0.0311	0.1382	-0.0321	0.0504	0.1316	0.34	0.0466	0.1363	0.4286	0.029	0.1394
cg00097839	0.4265	0.0323	0.0271	0.1929	0.0204	0.0343	0.587	0.0253	0.0216	0.5476	0.0298	0.0395
cg00097968	0.4897	0.037	0.0455	0.0143	0.0229	0.0372	0.1678	0.0205	0.0311	-0.1905	0.0154	0.0259
cg00098040	0.0593	0.0137	0.0358	0.1036	0.0114	0.0288	0.3522	0.0241	0.0334	-0.0714	0.0162	0.0516
cg00098108	0.0924	0.0128	0.0308	-0.6	0.0133	0.0401	0.1365	0.0113	0.0275	0.2143	0.0137	0.0151
cg00098162	0.0172	0.0162	0.0213	-0.1857	0.0173	0.0264	0.0052	0.0163	0.0253	0.2619	0.0419	0.0798
cg00098304	0.4975	0.0133	0.013	0.1393	0.0135	0.0163	0.4139	0.0186	0.019	0.5714	0.0133	0.0165
cg00098369	0.3298	0.0173	0.0213	0.4357	0.0138	0.0168	0.2991	0.0121	0.015	0.3571	0.0168	0.0145
cg00098450	0.3011	0.0156	0.0203	0.0964	0.0134	0.0171	0.0391	0.0138	0.0193	-0.0952	0.0146	0.0366
cg00098628	0.1417	0.0147	0.0583	0.0429	0.0169	0.0502	0.3957	0.0267	0.052	-0.0714	0.0279	0.0774
cg00098686	-0.0473	0.0304	0.0474	0.2786	0.0304	0.0388	0.4339	0.0378	0.0357	-0.0476	0.0832	0.1216
cg00098692	0.452	0.0225	0.0646	0.5893	0.0254	0.0658	0.2939	0.0187	0.044	-0.5238	0.0121	0.028
cg00099069	0.655	0.0355	0.0315	0.6786	0.045	0.051	0.6643	0.036	0.0307	0.381	0.0672	0.0886
cg00099264	0.4076	0.0231	0.028	0.4571	0.0216	0.0265	0.4687	0.021	0.0234	0.381	0.022	0.0315
cg00099306	0.2662	0.0132	0.0161	-0.5857	0.0114	0.0195	0.4296	0.0114	0.0119	-0.1429	0.0155	0.0262
cg00099383	0.511	0.0261	0.0218	0.0964	0.0151	0.0138	0.6226	0.0138	0.0153	0.6667	0.059	0.1989
cg00099664	0.028	0.0173	0.0279	0.3393	0.0158	0.0181	0.6417	0.0237	0.0198	0.381	0.043	0.0831
cg00099755	0.204	0.028	0.0164	-0.0179	0.0108	0.0144	0.2026	0.0119	0.0148	0	0.0145	0.0326
cg00099790	0.021	0.0104	0.0224	0.1107	0.0117	0.0245	-0.0765	0.0118	0.0253	-0.8095	0.0107	0.0186
cg00100151	0.4509	0.0245	0.0848	0.4036	0.0174	0.0551	0.467	0.0183	0.0539	0.5714	0.0167	0.0802
cg00100436	0.1099	0.0108	0.0217	-0.2393	0.0102	0.0158	0.127	0.0114	0.0274	0.3095	0.0114	0.0209
cg00100440	0.3073	0.0161	0.0368	0.4679	0.0208	0.0388	0.3426	0.0145	0.0307	0.2381	0.0204	0.0245
cg00100515	0.6702	0.0367	0.0318	0.6286	0.0449	0.0357	0.5383	0.0303	0.0232	0.6429	0.0298	0.035
cg00100549	-0.0909	0.0941	0.1319	-0.2179	0.0899	0.1469	0.3574	0.1005	0.129	-0.119	0.0599	0.0943
cg00100703	0.5236	0.0227	0.037	0.2214	0.0162	0.0323	0.0678	0.0166	0.0305	0.4524	0.0174	0.0227
cg00100963	0.5421	0.0217	0.067	0.3929	0.0161	0.0705	0.6443	0.0188	0.0581	0.5	0.0119	0.0326
cg00101079	0.6773	0.0358	0.0721	0.4214	0.0309	0.1005	0.5487	0.0284	0.0593	0.1667	0.0203	0.0418
cg00101104	0.5841	0.0511	0.0246	0.1321	0.0163	0.0265	0.0078	0.0268	0.025	0.0476	0.0186	0.0256
cg00101260	0.635	0.0347	0.0261	0.3679	0.0227	0.0217	0.14	0.0301	0.0409	0.4286	0.0321	0.0383
cg00101424	0.6033	0.0493	0.0476	0.475	0.0205	0.0547	0.4983	0.0245	0.0432	0.2143	0.028	0.0417
cg00101436	0.0925	0.0656	0.2482	0.4179	0.057	0.2784	-0.08	0.0756	0.2309	0	0.0676	0.3631
cg00101602	0.052	0.0175	0.0236	0.3607	0.0109	0.0154	0.2122	0.0117	0.0166	-0.0714	0.016	0.0222
cg00101622	0.1651	0.0248	0.0749	0.1429	0.0336	0.0945	0.4191	0.0244	0.0449	0.1905	0.0362	0.0499
cg00101713	0.12	0.0166	0.0191	0.4071	0.0135	0.013	0.38	0.0192	0.0204	-0.119	0.0171	0.0382
cg00101753	0.5427	0.0222	0.031	0.2357	0.0146	0.0261	-0.1296	0.0137	0.0284	0.2381	0.0163	0.0196
cg00101895	0.1203	0.0149	0.0336	0.5107	0.0187	0.0394	0.5974	0.0352	0.044	-0.381	0.0228	0.0366
cg00102093	-0.0736	0.0137	0.0213	0.5679	0.0215	0.0159	0.1809	0.0305	0.0171	0.1905	0.0218	0.028
cg00102184	0.4154	0.0193	0.0282	0.1321	0.0244	0.0373	0.5548	0.0142	0.0169	-0.119	0.0117	0.0163
cg00102327	0.3564	0.0208	0.0272	0.5643	0.0215	0.0288	0.4078	0.0225	0.0295	0.5952	0.0237	0.0395
cg00102608	0.6867	0.0304	0.0537	0.6714	0.0282	0.0561	0.5765	0.0221	0.0532	0.6905	0.0202	0.0421
cg00102633	0.2013	0.0147	0.0326	0.1321	0.0134	0.0385	0.0661	0.0149	0.0231	0.1905	0.0157	0.0172
cg00102731	0.3641	0.0221	0.0328	0.3571	0.0188	0.0296	0.5565	0.0178	0.0237	0.4286	0.0169	0.0239
cg00102987	0.2929	0.0117	0.0179	0.0786	0.0101	0.0204	0.0113	0.0118	0.0218	0.1905	0.0106	0.0159
cg00103134	0.2424	0.0222	0.04	-0.1786	0.0168	0.0247	0.4322	0.0336	0.027	0	0.0509	0.1018
cg00103236	0.33	0.0232	0.0257	0.4107	0.0151	0.0252	0.3104	0.0136	0.0189	0	0.0265	0.0363
cg00103301	0.1375	0.02	0.0471	0.65	0.0152	0.0513	0.0322	0.0173	0.0434	0.4762	0.022	0.0408
cg00103398	0.5357	0.0516	0.077	0.6214	0.0568	0.0491	0.3957	0.0444	0.0567	0.3571	0.0259	0.0271
cg00103448	0.0279	0.0108	0.0151	0.3643	0.0128	0.0613	0.2687	0.0137	0.0288	0.119	0.0191	0.0582
cg00103549	0.4999	0.0288	0.0212	0.6821	0.0231	0.0288	0.3557	0.0166	0.014	0.0238	0.0214	0.0322
cg00103568	0.4412	0.0223	0.0285	0.3821	0.0204	0.0344	0.3609	0.0198	0.0213	0.2381	0.0228	0.0277
cg00103573	0.0899	0.0171	0.0666	0.2893	0.016	0.0645	0.3452	0.0183	0.0521	-0.4286	0.0109	0.0378
cg00103671	0.1215	0.0116	0.0271	0.0786	0.014	0.0198	0.2687	0.0165	0.0203	-0.0714	0.0132	0.0185
cg00103778	0.5953	0.0409	0.038	0.3857	0.0333	0.0336	0.5696	0.0459	0.0446	-0.1667	0.0347	0.1193
cg00103855	0.0614	0.0113	0.0153	0.4964	0.0113	0.0167	0.1878	0.0113	0.0163	-0.4524	0.0197	0.0282
cg00103961	0.6713	0.0372	0.0568	0.0714	0.015	0.0751	0.667	0.036	0.0674	-0.0476	0.0282	0.0716
cg00104059	0.0959	0.0137	0.0187	0.225	0.0113	0.0138	-0.2548	0.0115	0.0176	-0.4762	0.0153	0.0228
cg00104343	0.3173	0.013	0.0213	0.3143	0.0101	0.0126	0.4704	0.0134	0.0162	0.0476	0.0153	0.0512
cg00104643	0.3191	0.0278	0.0445	0.1929	0.0324	0.0443	0.4165	0.0283	0.0323	0.4286	0.0518	0.1041
cg00105080	-0.0954	0.0448	0.0649	0.0429	0.0516	0.1002	0.5374	0.0651	0.065	-0.381	0.0569	0.1066
cg00105154	0.0953	0.0223	0.0486	-0.0429	0.0109	0.0262	0.4191	0.0267	0.0346	0.6905	0.0219	0.0835
cg00105253	0.3662	0.0142	0.0155	-0.4429	0.0117	0.019	0.3443	0.0191	0.0282	0.0238	0.0132	0.0234
cg00105372	0.0148	0.0163	0.0224	-0.0714	0.0127	0.0237	-0.1983	0.0126	0.0202	0.4762	0.2995	0.7911
cg00105400	0.122	0.015	0.0612	0.2143	0.0153	0.0714	0.3939	0.0212	0.0711	-0.5952	0.0137	0.0426
cg00105462	0.2012	0.0136	0.0483	0.225	0.0106	0.0426	0.5148	0.0165	0.0432	-0.4286	0.0131	0.0315
cg00105515	-0.0667	0.012	0.0357	0.25	0.0115	0.0317	0.167	0.0134	0.0234	0.2143	0.0122	0.0177
cg00106302	0.209	0.018	0.0245	0.5857	0.0207	0.021	0.3287	0.0179	0.0243	0.3333	0.0202	0.03
cg00106432	-0.121	0.0144	0.0276	-0.0214	0.0177	0.0381	0.28	0.0113	0.0147	0.6905	0.0172	0.0145
cg00106501	0.1625	0.0104	0.0139	0.1643	0.0162	0.0283	0.3722	0.0154	0.0177	0.4048	0.0157	0.0221
cg00106685	-0.0915	0.013	0.5747	-0.0679	0.0164	0.521	-0.4443	0.0199	0.5659	0.119	0.0147	0.6345
cg00106808	0.5533	0.055	0.0325	0.6714	0.0267	0.0293	0.6035	0.024	0.0174	0.4048	0.0236	0.025
cg00106925	0.1157	0.0174	0.0562	0.2429	0.0164	0.0432	0.1835	0.0158	0.0508	-0.4762	0.0163	0.0328
cg00106942	0.0746	0.0151	0.0352	0.1786	0.0103	0.0163	0.4791	0.0128	0.0231	-0.0476	0.0406	0.1243
cg00107028	0.6558	0.0703	0.0613	0.6393	0.0619	0.0477	0.5539	0.0574	0.0546	0.119	0.0799	0.0938
cg00107046	0.6768	0.0397	0.0537	-0.0464	0.0174	0.0418	0.6191	0.0214	0.0412	-0.119	0.0255	0.0699
cg00107099	-0.0289	0.0137	0.0204	-0.45	0.0139	0.0236	0.4557	0.0206	0.0228	-0.2381	0.0253	0.0398
cg00107106	0.0572	0.0206	0.0408	-0.0607	0.0138	0.0597	0.4052	0.0192	0.0431	-0.6905	0.024	0.0395
cg00107285	0.4037	0.019	0.016	0.1286	0.0161	0.0242	-0.0957	0.015	0.0223	-0.119	0.0112	0.0222
cg00107488	0.2881	0.021	0.0246	0.2643	0.0231	0.0231	0.2252	0.016	0.0221	0.2619	0.0121	0.0129
cg00107490	0.3422	0.0158	0.0375	-0.0214	0.012	0.0415	0.1165	0.0175	0.0425	-0.0476	0.017	0.0219
cg00107577	-0.1508	0.0138	0.0608	0.2393	0.0116	0.052	0.1843	0.0156	0.0611	-0.0714	0.0115	0.0562
cg00107606	0.6936	0.064	0.0205	0.6893	0.0133	0.0146	-0.0365	0.0143	0.0198	0.2857	0.0113	0.0167
cg00107631	0.1367	0.0163	0.0295	0.1679	0.0166	0.0364	0.6183	0.0202	0.0235	0.5476	0.0107	0.0167
cg00107800	0.4901	0.0232	0.0304	0.0536	0.0122	0.044	0.3957	0.019	0.0324	0.4048	0.0187	0.0323
cg00107890	0.5534	0.0151	0.0232	0.05	0.0174	0.0304	0.3861	0.0167	0.0162	-0.0952	0.0168	0.0276
cg00107935	0.1862	0.0153	0.0212	-0.0857	0.0129	0.0217	0.653	0.0157	0.0145	-0.619	0.0154	0.0263
cg00108181	0.3283	0.0299	0.0571	0.5429	0.0212	0.0479	0.173	0.0221	0.0357	-0.381	0.0276	0.0406
cg00108210	0.1571	0.0748	0.108	0.0179	0.0567	0.1048	0.2139	0.1528	0.2034	-0.2381	0.0474	0.075
cg00108351	0.6489	0.0215	0.0182	0.3893	0.0117	0.0147	0.3765	0.0143	0.0177	0.2857	0.0149	0.0176
cg00108583	0.4911	0.0128	0.015	0.0179	0.0152	0.0292	0.4357	0.0137	0.0202	-0.3333	0.0157	0.0268
cg00108722	0.673	0.0416	0.0318	0.475	0.0256	0.0429	0.4739	0.0239	0.0213	0.2619	0.0214	0.0254
cg00108737	0.4329	0.023	0.0335	0.3786	0.0286	0.0206	0.5774	0.044	0.0328	-0.381	0.0316	0.053
cg00108814	0.2182	0.0163	0.0201	-0.225	0.0151	0.0287	0.6426	0.0237	0.0206	0.619	0.0222	0.0215
cg00108863	0.6214	0.0182	0.0148	0.5393	0.0207	0.0255	0.5226	0.0173	0.0111	0.4762	0.011	0.0112
cg00109012	0.3614	0.0357	0.0226	0.1571	0.0146	0.0194	0.1957	0.0172	0.0221	0.381	0.0162	0.0424
cg00109057	0.6211	0.0319	0.0365	0.6571	0.0254	0.0229	0.5713	0.028	0.0252	0.3571	0.0453	0.0566
cg00109060	0.1155	0.0137	0.0437	-0.0214	0.0151	0.0437	0.0948	0.0158	0.0322	0.2381	0.0118	0.0116
cg00109062	0.3161	0.015	0.0217	0.4643	0.0143	0.018	0.3626	0.0129	0.0167	-0.5238	0.0121	0.0242
cg00109102	0.2205	0.0139	0.0425	0.25	0.0138	0.0267	0.3739	0.0137	0.0317	0.4048	0.0233	0.0657
cg00109164	0.4828	0.0187	0.0315	0.3929	0.0157	0.0421	0.2609	0.016	0.0268	-0.119	0.0142	0.0191
cg00109271	0.5277	0.0186	0.0227	0.6893	0.0248	0.0322	0.4339	0.018	0.0254	0.6429	0.0141	0.0361
cg00109293	0.4826	0.0173	0.0229	-0.175	0.0146	0.0363	0.4009	0.0171	0.0269	0.4048	0.0174	0.0234
cg00109545	0.055	0.011	0.0354	-0.275	0.0108	0.0361	0.3522	0.0159	0.0323	0.381	0.0125	0.0182
cg00109551	0.1242	0.0132	0.0421	0.2571	0.0142	0.0419	0.0991	0.0141	0.0426	-0.5238	0.0149	0.0363
cg00109780	0.5279	0.0169	0.0258	0.6321	0.0164	0.0241	0.3748	0.0158	0.0188	-0.4048	0.0115	0.0165
cg00110081	0.663	0.0389	0.028	0.6393	0.0406	0.037	0.5409	0.0269	0.0249	-0.1905	0.0237	0.0309
cg00110128	0.0128	0.0138	0.0238	0.0143	0.0163	0.0208	-0.0157	0.0126	0.0206	0.2143	0.0129	0.0153
cg00110171	0.6659	0.0458	0.0645	0.3429	0.0296	0.0943	0.6765	0.0434	0.0803	0.4762	0.0469	0.0734
cg00110223	-0.1705	0.014	0.022	0.0286	0.0133	0.0185	0.553	0.0232	0.0203	0.2619	0.0341	0.0718
cg00110435	0.0215	0.0132	0.0215	-0.0143	0.0102	0.0172	0.3513	0.016	0.0187	0.119	0.0339	0.051
cg00110519	-0.2063	0.0147	0.0502	0.4464	0.0156	0.0573	0.1174	0.015	0.0497	-0.2143	0.019	0.0327
cg00110769	-0.0696	0.0114	0.0224	0.3786	0.0101	0.0179	0.1061	0.012	0.0214	0.3571	0.0299	0.0603
cg00110776	0.0965	0.0171	0.035	0.1107	0.0148	0.0267	0.2478	0.0164	0.025	-0.2381	0.0239	0.0387
cg00110832	0.5099	0.0285	0.0371	0.35	0.0216	0.0314	0.5122	0.0202	0.0235	0.6905	0.0185	0.0167
cg00110917	0.2808	0.0159	0.0188	0.2571	0.0161	0.02	-0.1696	0.0174	0.0275	-0.3095	0.0365	0.0643
cg00111157	-0.0559	0.0112	0.0159	0.0857	0.0117	0.015	-0.0235	0.0138	0.0196	0.3333	0.0111	0.0152
cg00111253	0.3109	0.0214	0.0256	-0.3893	0.0187	0.0771	0.6965	0.0348	0.0318	-0.119	0.0253	0.0364
cg00111359	0.072	0.0155	0.0341	0.2179	0.0201	0.0379	0.0939	0.0181	0.0279	0.381	0.0152	0.026
cg00111613	0.109	0.018	0.0254	0.3464	0.0197	0.0197	0.3896	0.0193	0.0225	0.5	0.0183	0.0281
cg00111778	0.3696	0.029	0.055	0.3929	0.0249	0.0555	0.6113	0.0439	0.0405	-0.0714	0.0212	0.0323
cg00111826	0.6083	0.0686	0.0444	0.6929	0.038	0.0341	0.4783	0.0304	0.0297	0.5238	0.0927	0.1539
cg00111873	0.5567	0.0279	0.0571	0.5821	0.0146	0.0763	0.3922	0.0186	0.0525	0.3571	0.0133	0.0294
cg00111977	0.1925	0.0166	0.0428	0.05	0.0118	0.0428	0.4052	0.0169	0.0286	0.0952	0.0135	0.0177
cg00112465	0.3686	0.0338	0.3269	0.5857	0.0447	0.1099	0.0765	0.033	0.1901	0.2381	0.0286	0.3806
cg00112687	0.2858	0.0137	0.017	0.4536	0.0107	0.0216	0.4922	0.0183	0.0168	0.3571	0.0135	0.0189
cg00112798	0.1725	0.043	0.074	0.5071	0.0227	0.0277	-0.193	0.0214	0.0469	-0.3571	0.0236	0.1015
cg00113074	0.5938	0.0919	0.058	0.575	0.0787	0.0785	0.4226	0.0668	0.0723	-0.1905	0.0574	0.0788
cg00113127	0.3836	0.0328	0.0368	0.5393	0.0273	0.0232	0.2626	0.0347	0.0398	0.5714	0.038	0.0439
cg00113157	0.5587	0.0272	0.0227	0.3357	0.0221	0.0272	0.6	0.0208	0.0177	0.6429	0.0312	0.0373
cg00113208	-0.2345	0.0112	0.0174	-0.2393	0.0102	0.0152	0.5374	0.0123	0.0115	-0.2857	0.0148	0.0216
cg00113315	0.5464	0.0321	0.0457	0.5821	0.0363	0.044	0.4087	0.0269	0.028	0.1429	0.0353	0.0435
cg00113712	0.1792	0.0132	0.02	0.1607	0.0156	0.0216	0.2452	0.0149	0.0173	-0.1667	0.015	0.0237
cg00113981	0.3586	0.0211	0.028	0.2	0.0187	0.0322	0.4487	0.0173	0.0174	0.5238	0.0138	0.0151
cg00114046	0.5899	0.0221	0.0206	0.675	0.0191	0.0259	0.093	0.0166	0.0218	-0.3333	0.016	0.0242
cg00114106	0.3895	0.0233	0.026	0.6107	0.0339	0.0266	0.6087	0.0228	0.0208	-0.7857	0.0249	0.0489
cg00114132	0.3032	0.0219	0.0581	-0.0643	0.0111	0.0323	0.1339	0.0146	0.0436	0.381	0.0132	0.1041
cg00114188	0.0128	0.0138	0.0414	-0.1286	0.013	0.0582	0.3096	0.0194	0.0382	0.3095	0.0136	0.0163
cg00114291	0.2858	0.0204	0.0251	0.375	0.0164	0.0265	0.4165	0.019	0.0208	-0.0238	0.016	0.022
cg00114297	0.3925	0.0304	0.0312	0.5071	0.026	0.0273	0.2217	0.0241	0.029	-0.2857	0.0209	0.0321
cg00114346	0.6146	0.0533	0.0306	0.4	0.0166	0.02	0.4948	0.0198	0.0221	-0.119	0.0271	0.038
cg00114367	0.3578	0.0174	0.022	0.1179	0.014	0.0172	0.2504	0.0176	0.0226	0.3571	0.0106	0.014
cg00114383	0.0547	0.0138	0.034	-0.1714	0.0154	0.0215	-0.0096	0.0129	0.0249	0.0476	0.0161	0.1045
cg00114726	0.3416	0.0286	0.0161	0.3107	0.0111	0.0123	0.2078	0.0137	0.0175	0.119	0.0231	0.0388
cg00114778	0.3175	0.0151	0.021	0.4036	0.0154	0.0289	0.6322	0.0137	0.013	-0.2143	0.02	0.0282
cg00114963	-0.0112	0.0143	0.0494	0.0536	0.0131	0.0368	-0.1252	0.02	0.0394	0.4048	0.0151	0.0834
cg00115080	0.6007	0.0257	0.0521	0.275	0.0217	0.0859	0.1217	0.0243	0.0594	0.0952	0.0354	0.0468
cg00115090	0.0141	0.0171	0.0317	-0.1536	0.0127	0.0454	-0.1878	0.0178	0.0543	0.4286	0.0185	0.04
cg00115194	0.4433	0.028	0.042	0.175	0.0236	0.0297	-0.0417	0.0258	0.043	0.119	0.0453	0.0946
cg00115297	-0.0352	0.0224	0.0315	-0.05	0.0113	0.016	0.2339	0.0186	0.0216	0.4524	0.0376	0.0704
cg00115964	0.5254	0.0166	0.017	0.3	0.0175	0.0267	0.1983	0.0139	0.0164	0.3333	0.0137	0.0141
cg00115980	0.3133	0.0137	0.0179	0.3071	0.0119	0.0177	0.0487	0.0115	0.0255	0	0.0136	0.022
cg00116113	0.6079	0.0602	0.0264	0.3179	0.0373	0.0232	0.58	0.0235	0.027	-0.1429	0.019	0.0295
cg00116219	0.5432	0.0435	0.0481	0.225	0.0282	0.05	0.4704	0.0292	0.0489	-0.6429	0.0398	0.0752
cg00116286	-0.0164	0.0873	0.1244	-0.2071	0.0153	0.0247	0.5487	0.0264	0.0232	0.5952	0.0522	0.1907
cg00116289	0.3891	0.0213	0.0255	0.3143	0.025	0.027	0.387	0.0275	0.0343	-0.119	0.0239	0.0546
cg00116418	0.1814	0.0158	0.0201	0.3929	0.0128	0.0162	0.413	0.0189	0.0199	0.3571	0.0131	0.0144
cg00116583	0.108	0.0681	0.0992	0.55	0.0654	0.0821	0.6322	0.0873	0.0795	-0.5238	0.051	0.0769
cg00116765	0.0556	0.0114	0.0166	0.6429	0.0211	0.0197	0.4965	0.0186	0.018	0.4762	0.0312	0.0281
cg00116838	0.3878	0.0148	0.0177	-0.2429	0.0124	0.0189	0.2765	0.0146	0.0233	-0.0476	0.0139	0.0237
cg00117237	0.3041	0.0115	0.0208	0.1571	0.0156	0.029	0.3835	0.012	0.0165	0.3095	0.0136	0.0231
cg00117267	0.5785	0.0268	0.0229	0.3071	0.0168	0.0212	0.613	0.0261	0.0223	0.4762	0.0204	0.021
cg00117294	0.447	0.016	0.0175	0.45	0.0187	0.0208	0.3217	0.02	0.0246	0.2381	0.0202	0.0235
cg00117335	0.3658	0.0185	0.0468	0.1286	0.0135	0.0343	0.0913	0.0143	0.0295	-0.0238	0.0133	0.0187
cg00117436	0.4298	0.02	0.0248	0.6679	0.023	0.0179	-0.0096	0.0166	0.0246	0.5952	0.0155	0.018
cg00117961	-0.0181	0.0642	0.1165	0.025	0.0359	0.0501	0.6296	0.0519	0.0454	0.4524	0.0839	0.0973
cg00118158	0.4192	0.0183	0.0258	0.3179	0.0147	0.0245	0.247	0.0149	0.0268	0.0476	0.0285	0.064
cg00118199	0.0439	0.013	0.0469	0.2	0.0248	0.0492	0.0035	0.0158	0.0411	0.119	0.0218	0.0507
cg00118317	0.2358	0.0118	0.0174	0.5036	0.0137	0.0152	0.1635	0.0137	0.0168	0.2381	0.0132	0.0177
cg00118471	0.3592	0.0141	0.022	0.2786	0.0144	0.0235	0.1304	0.0129	0.0187	0.3095	0.0121	0.0155
cg00118507	0.4764	0.0609	0.0246	-0.0679	0.0173	0.0252	0.3426	0.0168	0.0195	0.3571	0.0203	0.0235
cg00118513	0.4699	0.028	0.0432	0.4929	0.0187	0.0606	0.4191	0.0206	0.0471	-0.0476	0.0138	0.0425
cg00118597	0.2079	0.0358	0.0705	-0.1464	0.0338	0.0589	0.1426	0.0554	0.0697	0	0.0353	0.0539
cg00118659	0.5664	0.0234	0.0707	0.2321	0.018	0.0709	0.6409	0.026	0.0621	0.2143	0.0271	0.0396
cg00118753	0.6205	0.0146	0.0131	0.3643	0.0145	0.0157	0.2591	0.0147	0.0149	0.4048	0.0105	0.0105
cg00118868	0.1918	0.018	0.0354	0.1893	0.017	0.0401	0.2217	0.015	0.0267	-0.0476	0.0186	0.0307
cg00119079	-0.0521	0.0104	0.02	-0.0321	0.011	0.0211	0.1826	0.0145	0.031	0.4524	0.0103	0.0153
cg00119117	0.1926	0.0125	0.0306	-0.2036	0.0149	0.0344	0.2878	0.0181	0.0308	-0.9048	0.0141	0.0277
cg00119186	0.0339	0.0144	0.0299	0.05	0.0129	0.022	-0.0113	0.0134	0.0239	0.3095	0.0103	0.0125
cg00119188	0.6723	0.0359	0.0252	0.5071	0.0369	0.0356	0.3878	0.0343	0.0359	-0.2143	0.0359	0.0541
cg00119241	0.3551	0.0888	0.0382	0.3714	0.0194	0.0403	0.6148	0.016	0.0252	0.381	0.0221	0.0248
cg00119249	0.1249	0.018	0.0344	0.6393	0.0177	0.0269	-0.1217	0.0157	0.0262	0.0238	0.0174	0.0235
cg00119279	0.5302	0.0234	0.0205	0.3393	0.0195	0.0212	0.4939	0.0215	0.0254	0.2143	0.0241	0.0269
cg00119364	0.1565	0.014	0.0181	-0.6	0.0137	0.0242	-0.5435	0.0152	0.0275	0.4524	0.0108	0.0164
cg00119691	0.436	0.0155	0.0186	0.3607	0.0152	0.0204	-0.26	0.0154	0.0209	-0.0476	0.0139	0.0212
cg00119755	0.5645	0.0191	0.0214	0.3643	0.0115	0.0175	0.4739	0.0171	0.02	0.4286	0.022	0.0153
cg00119896	0.1893	0.0201	0.0418	0.375	0.0191	0.026	0.0443	0.0252	0.0432	0.6667	0.0166	0.0216
cg00119904	0.3945	0.0182	0.0236	0.1	0.0148	0.0327	-0.02	0.0139	0.0199	-0.4286	0.0121	0.0185
cg00119964	0.66	0.0841	0.0524	0.5857	0.0559	0.0539	0.527	0.0463	0.0394	0.6905	0.0692	0.0802
cg00120254	0.3728	0.0217	0.0362	0.55	0.0207	0.0441	0.5191	0.0178	0.0264	-0.2619	0.0122	0.0185
cg00120329	0.5154	0.0229	0.0231	0.5821	0.0259	0.0256	0.3774	0.0134	0.0236	0.4762	0.0148	0.0196
cg00120332	0.4902	0.0206	0.0177	0.3321	0.0149	0.0175	0.487	0.0178	0.0193	-0.3095	0.0241	0.0416
cg00120358	-0.1193	0.0136	0.0253	0.525	0.0103	0.0233	0.4539	0.0154	0.0239	-0.3095	0.024	0.0445
cg00120416	0.2972	0.0267	0.0325	0.2464	0.0285	0.031	0.2035	0.0177	0.0257	0.1429	0.0192	0.0608
cg00120423	0.0871	0.018	0.039	0.3036	0.0156	0.02	0.2826	0.0305	0.0267	-0.2857	0.0442	0.1083
cg00120464	0.0283	0.0178	0.1037	0.0107	0.0272	0.0815	0.233	0.0204	0.0983	-0.4762	0.0311	0.1247
cg00120473	-0.3428	0.0222	0.0402	0.2286	0.0294	0.0307	-0.0435	0.0216	0.0339	-0.0476	0.0193	0.034
cg00120479	-0.0459	0.0157	0.0348	-0.0214	0.0145	0.0462	0.1574	0.0163	0.0286	-0.0714	0.0163	0.0313
cg00120534	0.2094	0.0259	0.021	0.3321	0.0108	0.0226	0.0539	0.0123	0.019	0.119	0.0121	0.0161
cg00120552	0.0475	0.0206	0.0536	-0.1714	0.0164	0.0284	0.6122	0.0195	0.0321	-0.3571	0.0354	0.0902
cg00120747	0.2923	0.012	0.0229	0.3464	0.0129	0.0295	0.04	0.0124	0.0247	-0.1429	0.0211	0.0342
cg00120804	0.4713	0.0255	0.0326	0.6393	0.0196	0.0156	0.5748	0.0339	0.0322	0.1667	0.0201	0.0275
cg00120810	0.1984	0.0154	0.0438	0.1536	0.0136	0.0376	0.4652	0.0168	0.0364	0.3571	0.0109	0.0143
cg00120825	0.5824	0.1853	0.0653	0.3857	0.017	0.0802	0.4339	0.016	0.0562	0.1667	0.0154	0.0354
cg00120880	0.5798	0.0192	0.022	0.2571	0.0177	0.0388	-0.0922	0.0156	0.0214	0.4286	0.0271	0.0231
cg00120932	0.5161	0.0756	0.1059	0.1964	0.0476	0.1372	0.667	0.0628	0.1616	0.2143	0.0456	0.3012
cg00120948	0.4509	0.0249	0.0368	0.0857	0.0151	0.0254	0.4878	0.0187	0.0221	0.0238	0.0159	0.0229
cg00121091	0.1169	0.0192	0.1715	-0.4643	0.0226	0.1242	0.2687	0.0153	0.134	-0.3333	0.0253	0.1694
cg00121374	0.6003	0.0225	0.0395	0.3036	0.0171	0.049	0.4626	0.0232	0.04	0.0952	0.0142	0.032
cg00121389	0.4333	0.0167	0.0186	0.2393	0.0124	0.0165	0.4504	0.0208	0.0235	0	0.0407	0.0534
cg00121465	-0.0937	0.0147	0.0295	0.0679	0.016	0.0293	0.1713	0.0142	0.0294	0.2857	0.011	0.0163
cg00121525	0.6055	0.0658	0.0205	0.3786	0.0141	0.0173	0.2174	0.0159	0.0308	0.0952	0.0145	0.0375
cg00121551	0.1231	0.0182	0.0408	-0.4857	0.0151	0.0272	0.1235	0.0132	0.0254	0.2143	0.0169	0.0379
cg00121562	0.3276	0.0102	0.0245	0.1857	0.0125	0.0183	0.3278	0.0156	0.0243	0.5238	0.0131	0.0107
cg00121768	0.4773	0.0208	0.0193	0.1357	0.0177	0.0284	0.3026	0.023	0.0229	0.2381	0.0329	0.0399
cg00121868	-0.0066	0.0511	0.0943	0.6036	0.0438	0.0559	0.6504	0.0535	0.0435	0.0238	0.053	0.0828
cg00121989	0.2922	0.0205	0.03	0.375	0.1086	0.0319	0.1835	0.0194	0.0271	-0.1905	0.0184	0.025
cg00122114	0.1391	0.0209	0.0278	0.2393	0.019	0.0213	0.147	0.0156	0.0207	0.4762	0.0207	0.0182
cg00122166	0.0764	0.0178	0.0755	0.4643	0.0165	0.0545	0.3157	0.0163	0.0507	0.5238	0.013	0.0254
cg00122326	0.0456	0.0432	0.0591	0.0357	0.0424	0.0765	-0.6591	0.0373	0.0625	0.5952	0.0487	0.0586
cg00122334	0.1116	0.0152	0.045	0.125	0.0137	0.0722	0.3061	0.0152	0.0418	0	0.0193	0.0296
cg00122362	0.587	0.0229	0.0262	0.6643	0.0268	0.0288	0.4974	0.0228	0.0321	0.3571	0.0211	0.0279
cg00122365	0.6984	0.0381	0.0316	0.3857	0.0331	0.0441	0.4096	0.0279	0.0315	-0.0476	0.0306	0.0387
cg00122488	0.4256	0.0179	0.0314	0.3536	0.0196	0.0374	-0.1183	0.016	0.0292	0.5714	0.0146	0.0178
cg00122566	0.6723	0.022	0.0154	0.3393	0.0171	0.0211	0.2243	0.0151	0.0185	-0.3333	0.0168	0.0231
cg00122628	0.0963	0.0415	0.0223	0.5929	0.0142	0.0229	0.4513	0.0141	0.017	0.2857	0.0151	0.0179
cg00122765	0.5681	0.0212	0.07	0.3357	0.0171	0.0914	0.3565	0.0217	0.0719	-0.1429	0.0124	0.0394
cg00122851	-0.0131	0.0126	0.028	0.0393	0.0127	0.0226	0.3374	0.0176	0.0285	-0.4524	0.0104	0.0163
cg00122927	0.6997	0.0285	0.0458	0.6321	0.0221	0.0441	0.3939	0.0228	0.0311	-0.2619	0.0189	0.028
cg00122944	0.4824	0.0187	0.0215	0.5786	0.0232	0.02	0.4409	0.021	0.0254	0.4524	0.0175	0.0305
cg00123001	0.1616	0.0118	0.0178	0.3464	0.0207	0.0359	0.6426	0.0216	0.0261	0.3333	0.0123	0.019
cg00123035	0.0177	0.0124	0.0179	0.3679	0.012	0.0198	-0.1017	0.0129	0.0247	-0.7619	0.0135	0.0252
cg00123181	0.3229	0.0179	0.0196	0.175	0.0145	0.0254	-0.0948	0.0152	0.0232	0.2619	0.0109	0.0178
cg00123333	0.4271	0.0182	0.0199	-0.0429	0.0192	0.0275	-0.0539	0.0149	0.0152	0.0476	0.0126	0.0394
cg00123423	-0.1253	0.0282	0.042	-0.2036	0.0211	0.0274	0.2157	0.0171	0.0212	-0.0476	0.0353	0.0485
cg00123503	0.5673	0.0259	0.0234	0.5179	0.0279	0.0277	0.2591	0.0193	0.0231	0.1429	0.025	0.0319
cg00123702	-0.0162	0.0137	0.0234	0.2214	0.0123	0.0186	0.0113	0.0126	0.0179	0.2381	0.0148	0.0239
cg00123920	0.1501	0.0109	0.0162	-0.0821	0.0118	0.0242	0.3374	0.0171	0.0201	-0.1429	0.0112	0.0171
cg00123963	-0.151	0.0513	0.1266	0.5179	0.0417	0.116	0.2357	0.0721	0.1153	-0.2857	0.0445	0.1255
cg00124009	0.3518	0.0158	0.0265	-0.0679	0.0111	0.0171	-0.0157	0.0144	0.0203	0.2381	0.0228	0.0307
cg00124133	0.3086	0.0239	0.0454	0.1571	0.0213	0.0528	0.4252	0.0202	0.032	0.5714	0.016	0.0144
cg00124640	0.0618	0.0225	0.0348	-0.2429	0.0213	0.0314	0.5417	0.0256	0.0268	-0.0238	0.0336	0.0623
cg00124711	0.2857	0.0225	0.024	0.5857	0.0159	0.0149	0.6035	0.0241	0.0172	0.6429	0.082	0.204
cg00124905	0.1494	0.0107	0.0232	0.0607	0.0137	0.0196	0.2009	0.0122	0.0192	0.0952	0.0129	0.0249
cg00124920	0.266	0.0175	0.0246	0.55	0.0229	0.0537	0.4557	0.0281	0.0297	-0.0714	0.0163	0.0425
cg00125048	0.259	0.0185	0.0593	-0.0214	0.0173	0.0454	0.66	0.0233	0.0566	0.5476	0.0175	0.0377
cg00125151	0.3888	0.0201	0.041	0.225	0.0179	0.0358	0.173	0.0166	0.0286	0.5476	0.0135	0.0147
cg00125275	0.5841	0.0187	0.0342	0.2179	0.0161	0.0275	0.3583	0.0776	0.0238	0.0952	0.0139	0.0164
cg00125414	0.2568	0.015	0.0177	0.0071	0.0133	0.0201	0.2783	0.0153	0.0231	0.381	0.0107	0.0195
cg00125544	0.3541	0.0155	0.0186	0.0964	0.0193	0.0286	-0.1426	0.0161	0.0255	-0.5714	0.0136	0.0278
cg00125601	0.2142	0.0181	0.038	0.0607	0.0246	0.0463	0.5896	0.0191	0.0346	0.5	0.021	0.0235
cg00126087	0.1646	0.0174	0.046	0.5143	0.0158	0.0264	0.4852	0.0238	0.0358	0.2857	0.0592	0.1673
cg00126173	0.3134	0.0155	0.0347	0.625	0.0137	0.0129	0.4261	0.023	0.0262	-0.0238	0.0345	0.0857
cg00126246	0.6318	0.0545	0.0558	0.4929	0.0217	0.0604	0.2548	0.0178	0.05	-0.1429	0.014	0.0217
cg00126946	0.0614	0.0152	0.0206	0.1429	0.0127	0.016	0.6043	0.0142	0.0157	0.1429	0.0208	0.0294
cg00126995	0.2606	0.076	0.2637	-0.1571	0.0779	0.15	0.5835	0.0743	0.2635	-0.1429	0.0456	0.3199
cg00127037	0.1035	0.021	0.0299	0.0464	0.0205	0.0432	0.1913	0.0162	0.0218	0.619	0.0162	0.0273
cg00127176	0.1119	0.0119	0.0153	0.0679	0.0122	0.0192	-0.1617	0.0136	0.0206	-0.0952	0.0113	0.0174
cg00127561	0.2699	0.0133	0.0188	0.2643	0.0167	0.025	0.2617	0.0115	0.0138	0.0714	0.0439	0.0734
cg00127591	-0.2045	0.0135	0.0334	0.375	0.0134	0.0303	0.027	0.0122	0.0338	-0.7381	0.0233	0.0594
cg00127664	0.4669	0.0754	0.1069	-0.1714	0.0417	0.0729	0.2965	0.058	0.0971	0.381	0.0755	0.0939
cg00127861	0.0923	0.0193	0.0376	0.2821	0.0233	0.0287	0.1487	0.0326	0.0448	-0.7619	0.0262	0.0433
cg00128054	0.0747	0.0111	0.0283	0.3964	0.0149	0.0345	0.4183	0.0147	0.0343	-0.5952	0.018	0.0495
cg00128138	0.1498	0.0176	0.0389	-0.1143	0.016	0.0357	0.2539	0.0186	0.0329	-0.0238	0.0309	0.0338
cg00128601	0.2334	0.011	0.0133	0.2071	0.0106	0.0138	-0.14	0.012	0.0184	0.1905	0.0119	0.0194
cg00128683	0.0426	0.0223	0.0333	0.0571	0.0208	0.0301	0.6157	0.0392	0.0307	0.6429	0.047	0.1959
cg00128951	0.4541	0.0181	0.0212	0.4679	0.0188	0.0192	0.4426	0.0149	0.0172	-0.1905	0.0144	0.0219
cg00129132	0.4522	0.0132	0.0258	0.3214	0.0157	0.0251	0.4165	0.0143	0.0179	0.0952	0.0109	0.0145
cg00129266	0.2385	0.019	0.026	0.2214	0.0189	0.0229	0.347	0.0162	0.0177	-0.5238	0.0134	0.0223
cg00129466	0.395	0.0177	0.022	0.6071	0.0259	0.0277	0.5704	0.0223	0.0226	0.5714	0.0276	0.0647
cg00129563	0.2956	0.0253	0.0294	0.1536	0.0212	0.0499	0.3652	0.017	0.0291	0.5238	0.0153	0.0166
cg00129669	-0.0409	0.0129	0.0246	0.6214	0.0127	0.0239	0.2278	0.0661	0.012	0.0952	0.042	0.0649
cg00129731	0.2243	0.0132	0.0168	-0.1536	0.0117	0.0261	0.2174	0.0241	0.0303	0.0476	0.0108	0.0138
cg00130004	0.2187	0.0136	0.0655	0.1286	0.0129	0.0677	0.4348	0.0154	0.061	0.119	0.0158	0.0431
cg00130019	0.3412	0.0204	0.0252	-0.0893	0.0214	0.0359	0.3504	0.0232	0.0255	-0.2381	0.0339	0.0488
cg00130027	0.3693	0.0127	0.0219	-0.0464	0.014	0.0206	0.0809	0.0154	0.0168	-0.0238	0.0132	0.0188
cg00130102	0.648	0.0307	0.04	0.4607	0.0201	0.0479	0.4191	0.0192	0.0304	0.6429	0.0296	0.0268
cg00130180	0.5957	0.0591	0.0705	0.5143	0.0363	0.0297	0.3696	0.0416	0.0476	-0.4286	0.0448	0.115
cg00130181	0.0399	0.0174	0.0192	0.0214	0.0132	0.0152	0.5974	0.0118	0.0122	0.5238	0.0117	0.0178
cg00130528	0.1074	0.0219	0.0302	-0.0821	0.0229	0.1148	0.4209	0.0275	0.0488	-0.1429	0.0157	0.0636
cg00130947	0.4971	0.0397	0.0409	0.6357	0.0579	0.0493	0.4226	0.0426	0.0472	0.5714	0.059	0.074
cg00131064	0.4649	0.0247	0.0269	0.1107	0.0253	0.0405	0.5435	0.0228	0.0236	0.3571	0.0168	0.0207
cg00131213	0.3949	0.0167	0.0409	0.2571	0.0118	0.0331	0.2391	0.0136	0.0324	0.2143	0.0118	0.0246
cg00131482	0.567	0.0265	0.0227	0.675	0.0316	0.0323	0.5087	0.0266	0.0269	-0.1429	0.0173	0.026
cg00131691	-0.1777	0.012	0.0419	0.15	0.0101	0.0417	0.1026	0.016	0.0383	-0.2381	0.0131	0.0311
cg00131758	0.1539	0.028	0.0343	0.5464	0.0283	0.0276	0.4583	0.0261	0.0297	0.4286	0.0267	0.0275
cg00131853	0.5924	0.0218	0.0467	0.6214	0.0218	0.0453	0.0678	0.0148	0.0277	-0.5714	0.0157	0.0253
cg00132208	0.0441	0.0134	0.0281	0.0286	0.0172	0.0326	-0.3974	0.0177	0.0301	-0.3333	0.0172	0.0383
cg00132584	0.1206	0.0121	0.0167	-0.4107	0.0104	0.0182	0.3783	0.0111	0.0145	-0.381	0.0118	0.0236
cg00132834	0.3136	0.0183	0.0231	0.0929	0.0151	0.0264	0.4548	0.017	0.0163	0.5238	0.0216	0.0237
cg00132863	0.6472	0.0261	0.0346	0.5821	0.0183	0.0366	0.0626	0.0191	0.0263	0.1429	0.0145	0.0206
cg00132888	0.2497	0.0256	0.0487	0.375	0.0261	0.0489	0.2617	0.0233	0.0436	0.0238	0.0262	0.0862
cg00132991	0.1634	0.0154	0.0333	0.2857	0.0152	0.0361	0.253	0.0149	0.0418	0.3095	0.0109	0.0123
cg00133063	-0.0893	0.0117	0.0268	0.425	0.0145	0.0138	-0.1383	0.0142	0.0222	-0.4286	0.0122	0.0178
cg00133167	0.1421	0.0178	0.1081	0.4571	0.0157	0.1142	0.3	0.0173	0.1043	0.4762	0.0187	0.0527
cg00133289	-0.0592	0.0195	0.0316	-0.1464	0.0156	0.0232	0.0513	0.0132	0.0244	0.0476	0.0204	0.0355
cg00133448	0.5066	0.0559	0.0576	0.5893	0.0727	0.0563	0.4948	0.0504	0.0463	0	0.05	0.0742
cg00133814	0.1451	0.0128	0.0304	0.5857	0.0136	0.0418	0.3783	0.0145	0.0279	0.2857	0.0156	0.0233
cg00133909	0.2617	0.0168	0.0283	0.5571	0.0301	0.0265	0.0974	0.0166	0.0234	0.1667	0.0129	0.0188
cg00133995	0.5816	0.0337	0.0386	0.3929	0.0355	0.0363	0.5052	0.0314	0.0432	0.3333	0.0324	0.0374
cg00134025	0.446	0.0183	0.0223	0.4679	0.0137	0.0189	0.373	0.014	0.0168	-0.0714	0.016	0.0243
cg00134041	0.1125	0.026	0.0777	-0.5393	0.0174	0.056	0.4078	0.0389	0.0552	0.4524	0.0556	0.1678
cg00134134	0.1606	0.05	0.0742	0.4607	0.0506	0.058	0.6774	0.0671	0.0475	-0.7619	0.0669	0.1326
cg00134190	0.0091	0.0175	0.0252	0.2071	0.0136	0.0194	0.1852	0.0235	0.0222	0.3571	0.0114	0.0174
cg00134255	0.5875	0.0355	0.0425	0.4643	0.0387	0.0403	0.6496	0.049	0.0481	0	0.0335	0.0689
cg00134289	0.1268	0.0169	0.0248	0.5143	0.0189	0.0329	0.52	0.085	0.0291	-0.0714	0.0213	0.0283
cg00134504	0.1604	0.0195	0.0286	-0.0607	0.0182	0.0329	-0.1426	0.013	0.0278	0.4048	0.0159	0.0219
cg00134577	0.18	0.0178	0.0228	0.1714	0.0187	0.0262	0.1096	0.0189	0.0222	0.5476	0.0226	0.0251
cg00134787	0.3461	0.0168	0.0216	0.7	0.0284	0.0168	0.4391	0.04	0.0137	-0.8095	0.0177	0.0313
cg00134887	-0.0194	0.012	0.0147	-0.4214	0.014	0.0232	0.3026	0.0314	0.0382	-0.381	0.0146	0.0235
cg00134916	0.2679	0.0197	0.0249	-0.1214	0.0235	0.0335	0.5861	0.0287	0.0221	0	0.0307	0.0346
cg00135032	0.2592	0.0197	0.0241	0.575	0.0153	0.024	0.0678	0.0158	0.0252	0.119	0.0161	0.0244
cg00135038	0.6722	0.0212	0.0367	0.05	0.0191	0.0365	-0.1217	0.0208	0.0395	-0.381	0.0168	0.0297
cg00135157	0.2393	0.0113	0.0166	0.3214	0.0102	0.0129	0.4383	0.0115	0.0128	-0.0952	0.0174	0.0363
cg00135175	0.2721	0.0162	0.0275	0.5214	0.02	0.0194	0.3061	0.0192	0.0188	-0.119	0.0128	0.0207
cg00135371	0.65	0.0251	0.0244	0.6214	0.0191	0.0192	0.3296	0.0211	0.0232	0.2143	0.0194	0.0268
cg00135416	0.5142	0.0283	0.0449	0.3643	0.0128	0.0378	0.0339	0.0143	0.0328	-0.0952	0.0196	0.0306
cg00135433	0.6224	0.0391	0.0343	0.6107	0.0197	0.0601	0.347	0.0215	0.0433	-0.0238	0.0173	0.0279
cg00135447	0.0973	0.0127	0.0165	0.1643	0.0119	0.0167	0.3365	0.0128	0.0138	-0.0714	0.0131	0.0317
cg00135618	0.3346	0.0464	0.0306	-0.1571	0.01	0.0164	0.4661	0.0279	0.0269	0.381	0.1006	0.1807
cg00135728	0.6727	0.0322	0.0591	0.475	0.0191	0.042	0.5078	0.0221	0.051	0.5238	0.0265	0.0315
cg00136184	0.6895	0.0294	0.0226	0.3464	0.0198	0.0211	0.3043	0.0234	0.0247	0.1905	0.0292	0.0378
cg00136311	0.3111	0.0132	0.0215	0.0964	0.0168	0.0206	0.2139	0.0117	0.0203	-0.2619	0.0128	0.0182
cg00136400	0.6141	0.0204	0.0325	0.2643	0.0194	0.053	0.2574	0.0182	0.039	-0.119	0.0218	0.0454
cg00136470	0.4064	0.0233	0.0501	-0.1357	0.017	0.0464	0.2139	0.0161	0.0288	0.381	0.0102	0.0187
cg00136547	0.6332	0.0383	0.0326	0.5071	0.0391	0.0446	0.647	0.0318	0.0222	0.0952	0.0224	0.0347
cg00136946	0.1571	0.0146	0.0211	-0.0786	0.011	0.0159	-0.0243	0.0135	0.0181	0.0238	0.0154	0.0194
cg00137381	0.1984	0.0134	0.0171	-0.575	0.0126	0.0218	0.3809	0.0146	0.0158	-0.6667	0.017	0.0278
cg00137607	0.0139	0.0141	0.019	-0.1143	0.0116	0.0187	0.4304	0.0236	0.027	-0.4048	0.0292	0.0626
cg00137715	0.4301	0.0222	0.0547	0.3893	0.0197	0.0664	0.367	0.0232	0.0485	0.6667	0.0329	0.0373
cg00137839	0.1498	0.0175	0.0248	0.1179	0.0115	0.0287	0.1626	0.0168	0.0251	0.1429	0.0118	0.0144
cg00137918	0.0669	0.013	0.0176	-0.5571	0.0145	0.0286	0.0661	0.0122	0.0236	0.0476	0.0111	0.0329
cg00137933	0.5468	0.0204	0.0213	0.55	0.0202	0.0228	0.4991	0.0175	0.0202	0.381	0.012	0.0141
cg00138030	0.1731	0.0146	0.0315	-0.2143	0.0169	0.0248	0.3878	0.0253	0.0302	0.119	0.0212	0.0605
cg00138095	0.6677	0.0333	0.0196	0.4429	0.0199	0.0247	0.58	0.0237	0.0197	-0.1429	0.0202	0.0454
cg00138547	0.2188	0.0738	0.0267	0.0607	0.0165	0.0254	0.1287	0.0181	0.0254	-0.9286	0.0288	0.0491
cg00138624	0.3569	0.0131	0.0161	0.3071	0.0134	0.0182	0.4678	0.0117	0.0121	0.6905	0.0197	0.0203
cg00138710	0.2813	0.0115	0.0318	0.3821	0.0128	0.0329	0.66	0.0188	0.0282	-0.7143	0.0155	0.024
cg00138766	0.3219	0.0151	0.0238	0.3893	0.0157	0.0204	0.4061	0.0138	0.016	0.3095	0.0226	0.0202
cg00139242	0.5683	0.0179	0.0578	0.6107	0.0152	0.047	0.1426	0.0167	0.052	0.4524	0.0211	0.0441
cg00139304	0.444	0.0203	0.0395	0.1607	0.0171	0.0294	0.1009	0.0219	0.0447	0.4286	0.0259	0.0278
cg00139455	0.263	0.0161	0.0299	0.2607	0.0147	0.0307	0.3626	0.0141	0.0266	0.0952	0.0132	0.0183
cg00139517	0.1483	0.014	0.035	-0.2036	0.0152	0.0369	-0.2948	0.0149	0.0322	0.1905	0.0199	0.0504
cg00139683	0.3666	0.0175	0.0217	0.2429	0.0156	0.0474	0.2748	0.0164	0.0242	0.0238	0.019	0.0254
cg00139726	0.1131	0.0171	0.0236	0.6357	0.0226	0.0215	0.1513	0.0193	0.0247	-0.7381	0.0208	0.0321
cg00140754	0.2683	0.0369	0.1049	0.0393	0.0278	0.072	0.6939	0.0643	0.0629	0.5714	0.0576	0.1045
cg00140764	0.5751	0.0177	0.0187	0.1393	0.01	0.0183	0.6739	0.025	0.0188	0.2857	0.0177	0.0241
cg00140798	-0.0623	0.016	0.0227	0.3143	0.0152	0.018	-0.0304	0.0189	0.0247	-0.0476	0.0197	0.0302
cg00140914	0.3402	0.0312	0.0579	0.0964	0.0206	0.0719	0.0922	0.02	0.0587	0.4286	0.0196	0.0753
cg00141143	0.0656	0.0119	0.0264	0.0179	0.011	0.0264	-0.1174	0.0116	0.0246	-0.1905	0.0111	0.0295
cg00141253	0.1473	0.0144	0.0644	-0.0964	0.0166	0.0805	0.5861	0.027	0.0634	-0.381	0.0181	0.0531
cg00141295	0.3218	0.0207	0.0433	0.1	0.0198	0.0479	0.1896	0.0238	0.0355	-0.2143	0.0246	0.0516
cg00141336	0.3542	0.0143	0.019	-0.1	0.0124	0.0265	0.4287	0.016	0.0177	0.0238	0.0162	0.0209
cg00141391	0.5115	0.0282	0.0454	0.4607	0.0247	0.0297	0.2878	0.023	0.0355	0.6429	0.023	0.0202
cg00141548	0.2041	0.0111	0.0147	0.3357	0.01	0.0159	0.1635	0.013	0.0202	-0.0238	0.0128	0.0216
cg00141611	0.5101	0.0373	0.0376	0.6679	0.0228	0.0462	0.3217	0.0226	0.0283	0.1429	0.0217	0.0281
cg00141684	0.4414	0.0157	0.0227	-0.0929	0.0121	0.0215	0.1261	0.0119	0.018	0.1905	0.0143	0.0177
cg00141729	0.2968	0.0151	0.0201	0.2071	0.0122	0.0188	0.5235	0.016	0.0195	0.3333	0.0275	0.0317
cg00141828	0.1397	0.0213	0.0486	-0.2321	0.0119	0.053	0.2443	0.0166	0.049	0.119	0.014	0.0245
cg00141929	-0.1318	0.0127	0.0198	0.4821	0.0117	0.0158	0.2522	0.0185	0.0168	-0.8571	0.0176	0.0321
cg00142060	0.6815	0.0255	0.0292	0.2714	0.0214	0.0443	0.3148	0.0212	0.0335	-0.0952	0.0352	0.0558
cg00142239	0.3161	0.0267	0.0385	0.2464	0.0191	0.0334	0.14	0.019	0.0289	0.119	0.0255	0.0283
cg00142280	0.5867	0.031	0.0419	0.65	0.0308	0.043	0.6052	0.0228	0.031	-0.3571	0.0207	0.0276
cg00142378	0.2866	0.0234	0.0204	0.0286	0.0117	0.0156	0.4426	0.0181	0.0216	0.0714	0.0323	0.1001
cg00142604	0.2953	0.0141	0.0175	0.5821	0.0159	0.014	0.2226	0.0155	0.0191	-0.0238	0.0124	0.0299
cg00142795	0.2982	0.0155	0.0211	0.1821	0.0127	0.0222	-0.1217	0.0161	0.0247	-0.0952	0.0193	0.0282
cg00142815	0.0545	0.0152	0.0362	0.0679	0.0156	0.035	0.1861	0.016	0.0333	-0.1429	0.0191	0.025
cg00142925	0.5456	0.0195	0.0214	0.3821	0.0138	0.0145	0.1704	0.0177	0.0243	-0.3095	0.0126	0.0264
cg00142933	0.0364	0.018	0.0346	0.0321	0.012	0.0393	0.0487	0.0117	0.0308	-0.0714	0.016	0.0325
cg00143020	0.0249	0.012	0.0249	0.1036	0.0135	0.0464	0.5096	0.0159	0.0295	0.1667	0.0116	0.0124
cg00143249	0.635	0.0356	0.0319	0.6429	0.0314	0.0331	0.0487	0.0184	0.026	-0.619	0.0182	0.0311
cg00143308	0.3203	0.0193	0.0583	-0.0821	0.0204	0.0489	0.6948	0.0385	0.0638	-0.5714	0.0277	0.0889
cg00143700	0.3874	0.0102	0.0183	0.2036	0.0114	0.0155	0.653	0.0155	0.0164	-0.2619	0.0107	0.017
cg00143909	0.3092	0.0216	0.0365	0.4036	0.1037	0.038	0.4435	0.0245	0.0269	0.381	0.0269	0.0332
cg00143977	0.6116	0.0348	0.0351	0.2929	0.0206	0.03	0.5574	0.0201	0.025	0.5476	0.0218	0.0174
cg00144022	0.0487	0.0139	0.026	-0.1679	0.0142	0.0219	-0.1087	0.0123	0.0177	-0.4524	0.0184	0.0284
cg00144814	0.204	0.0508	0.0734	0.2107	0.0612	0.0737	0.6957	0.0702	0.0516	0.381	0.0433	0.0546
cg00145284	0.1222	0.0305	0.1245	0.1214	0.025	0.0563	0.3191	0.0214	0.0772	-0.6429	0.0106	0.021
cg00145507	0.0337	0.0177	0.0652	0.025	0.0191	0.0422	0.2591	0.0222	0.0501	-0.5714	0.0602	0.2314
cg00145683	0.2251	0.0219	0.0207	0.2643	0.0114	0.0154	0.5826	0.0169	0.0115	0.2857	0.0187	0.0225
cg00145863	0.2913	0.0129	0.0166	0.2464	0.0126	0.0202	0.3713	0.0119	0.014	0.619	0.0258	0.019
cg00145911	0.5024	0.0179	0.0329	0.2857	0.0207	0.0242	0.3774	0.0131	0.0333	0.3333	0.0125	0.0252
cg00145961	0.4226	0.0209	0.0461	0.5179	0.0186	0.0544	0.2391	0.015	0.0388	0.3333	0.0113	0.0117
cg00145985	0.3834	0.0162	0.0278	-0.1321	0.0195	0.0347	0.5096	0.0184	0.0231	0.2857	0.038	0.0418
cg00146225	0.3829	0.0129	0.0178	0.425	0.0109	0.0194	-0.0739	0.0114	0.0216	0.0952	0.0251	0.0317
cg00146263	0.2429	0.0186	0.0209	-0.075	0.0142	0.0212	-0.1983	0.016	0.0235	-0.7857	0.0219	0.0394
cg00146350	0.146	0.0121	0.0264	-0.1786	0.0102	0.03	0.4461	0.014	0.0234	-0.0238	0.0118	0.0184
cg00146490	0.3188	0.0647	0.0906	0.575	0.0743	0.0692	0.5504	0.0786	0.0798	-0.119	0.0488	0.067
cg00146655	0.1744	0.0189	0.0238	-0.4286	0.0141	0.03	-0.1061	0.0167	0.0266	-0.0714	0.0227	0.0405
cg00146659	0.3299	0.0221	0.0313	0.625	0.0244	0.0233	0.3626	0.0191	0.0251	0.2143	0.0217	0.0251
cg00146805	0.4246	0.0154	0.0264	0.5821	0.0117	0.0325	0.42	0.0124	0.0377	-0.0476	0.0126	0.0315
cg00147227	0.57	0.0174	0.0325	0.5143	0.0184	0.0476	0.4409	0.0135	0.0268	0.1667	0.0114	0.0213
cg00147307	-0.2064	0.0176	0.0638	0.05	0.0144	0.0455	0.3774	0.0173	0.0505	0.4048	0.022	0.0822
cg00147371	0.5683	0.0553	0.0209	0.2107	0.0126	0.0273	0.5478	0.02	0.0249	0.6905	0.0145	0.0136
cg00147413	0.6092	0.0339	0.0281	0.1536	0.0311	0.0401	0.6078	0.0264	0.0202	0.619	0.0118	0.0095
cg00147665	0.3707	0.0181	0.0433	0.2036	0.0119	0.0319	0.2643	0.0143	0.0339	-0.1667	0.0152	0.0232
cg00147807	0.5339	0.0285	0.057	0.55	0.0361	0.0705	0.6557	0.0243	0.0484	0.6667	0.025	0.0537
cg00147849	0.3704	0.0183	0.0239	0.3464	0.0203	0.0204	0.1417	0.0775	0.0238	0.2619	0.0122	0.0201
cg00147863	0.4992	0.0459	0.0488	0.3714	0.0193	0.0386	0.3504	0.0225	0.039	0.3333	0.0188	0.0282
cg00147943	0.133	0.0135	0.0179	0.2393	0.0136	0.0248	0.1861	0.0137	0.019	0.1667	0.0494	0.1141
cg00147987	0.6472	0.0605	0.0366	0.0179	0.0261	0.0372	0.3313	0.0353	0.0413	0.5238	0.0387	0.0524
cg00148007	0.0989	0.0161	0.0201	0.4071	0.0139	0.0192	0.187	0.012	0.0191	0.5476	0.0172	0.0139
cg00148025	0.117	0.0123	0.0407	-0.3143	0.0117	0.0368	0.08	0.0126	0.0331	0.0476	0.0413	0.0667
cg00148048	0.5163	0.0123	0.0158	0.3893	0.0163	0.0157	0.6087	0.032	0.0159	0.5	0.0609	0.1131
cg00148072	0.4431	0.0207	0.0229	0.4893	0.0205	0.0202	0.5435	0.0221	0.0156	0.4048	0.0145	0.0136
cg00148114	0.4201	0.023	0.0489	0.425	0.0237	0.0603	0.0661	0.0165	0.0452	0.5476	0.0222	0.0249
cg00148127	0.0004	0.0279	0.0431	0.2643	0.0211	0.0362	0.0052	0.0285	0.0395	0.2619	0.0187	0.028
cg00148286	0.2765	0.0139	0.0302	-0.0929	0.0138	0.0367	0.113	0.014	0.0256	0.0476	0.0128	0.0175
cg00148325	-0.1032	0.0131	0.0479	-0.4429	0.0172	0.0538	0.5035	0.0204	0.0426	0.4286	0.0104	0.0308
cg00148355	0.5716	0.0184	0.0233	0.1929	0.0147	0.0241	0.207	0.017	0.029	-0.4286	0.0105	0.0167
cg00148846	0.0064	0.0159	0.0258	0.2821	0.0113	0.0266	0.4426	0.0279	0.0383	-0.2857	0.0483	0.0875
cg00148863	0.3887	0.0727	0.0158	-0.0357	0.0109	0.0211	0.0452	0.0138	0.0202	-0.1429	0.0111	0.0165
cg00148892	0.166	0.0117	0.0225	0.3571	0.0115	0.0208	0.0061	0.0151	0.0236	0.0476	0.0144	0.0175
cg00148895	0.5879	0.0262	0.0345	0.6464	0.0252	0.0353	0.5948	0.0239	0.0243	0.3571	0.0138	0.0216
cg00148926	0.4446	0.0215	0.0381	0.3071	0.0218	0.031	0.247	0.0176	0.0284	0.1905	0.018	0.0271
cg00149346	0.1204	0.0138	0.0458	0.0071	0.0113	0.0241	-0.3191	0.0146	0.0332	-0.0952	0.0152	0.0231
cg00149452	0.1003	0.0472	0.1376	-0.3214	0.0359	0.0928	0.6122	0.0731	0.0752	-0.7381	0.0666	0.1238
cg00149492	0.3063	0.0151	0.0267	0.0571	0.0122	0.0417	0.4035	0.0168	0.0311	0.3571	0.0119	0.0177
cg00149642	0.407	0.0136	0.0263	-0.425	0.0145	0.0423	-0.0209	0.0147	0.0296	0.2143	0.0171	0.0248
cg00149708	0.5105	0.0203	0.0404	0.4929	0.0193	0.0369	0.4478	0.0238	0.032	0.0952	0.0174	0.0234
cg00149859	0.5204	0.019	0.037	0.3571	0.0202	0.0466	0.1739	0.0154	0.0401	0.4048	0.0147	0.024
cg00150128	0.221	0.0186	0.1507	0.3464	0.0199	0.1105	0.0896	0.0215	0.1261	-0.4524	0.0184	0.073
cg00150231	-0.0074	0.0141	0.062	-0.0214	0.0184	0.0609	0.2678	0.0177	0.0432	0.2619	0.0148	0.0256
cg00150245	0.387	0.0115	0.0145	-0.0214	0.0102	0.0175	0.4757	0.0134	0.0153	0.6905	0.015	0.0167
cg00150307	0.2159	0.0134	0.0224	0.3571	0.0888	0.017	-0.1365	0.0139	0.0302	0.0714	0.0144	0.019
cg00150560	0.1108	0.0149	0.024	0.0714	0.0136	0.0261	0.0817	0.0138	0.0202	0.4762	0.0174	0.0178
cg00150607	0.2238	0.0116	0.0303	0.1857	0.011	0.0228	0.3087	0.0111	0.0203	-0.0476	0.0102	0.0151
cg00150774	0.0989	0.0117	0.0283	-0.0286	0.0118	0.0302	0.3357	0.017	0.0355	-0.2619	0.0364	0.0539
cg00150785	0	0.0132	0.0226	-0.0536	0.0136	0.0313	0.5522	0.0165	0.0191	0.1905	0.015	0.0173
cg00151048	0.5761	0.025	0.0516	0.5143	0.0249	0.0488	0.5574	0.0233	0.0356	0.3333	0.0263	0.0258
cg00151089	0.5904	0.021	0.0203	0.4714	0.0194	0.0279	0.56	0.0283	0.024	0.5238	0.0117	0.019
cg00151102	0.2043	0.0984	0.1434	0.2143	0.1023	0.1236	0.3165	0.1055	0.124	0.381	0.0625	0.0992
cg00151166	0.5124	0.0202	0.052	0.35	0.0154	0.0574	0.2035	0.0168	0.058	-0.0238	0.0138	0.0366
cg00151170	-0.0545	0.0115	0.0224	-0.2464	0.012	0.0222	0.1252	0.0114	0.0179	0.2619	0.0151	0.0226
cg00151191	0.398	0.0306	0.0608	-0.0286	0.0306	0.1486	0.4852	0.0348	0.0788	-0.2857	0.0275	0.0479
cg00151491	-0.0722	0.0124	0.0145	0.3357	0.0132	0.0193	0.2617	0.0139	0.0163	-0.2619	0.0184	0.0292
cg00151672	0.2384	0.0163	0.0269	-0.1679	0.0146	0.0223	0.1235	0.0131	0.017	-0.5476	0.0227	0.0393
cg00151728	0.3943	0.0201	0.0271	0.2429	0.0904	0.0331	0.5583	0.017	0.019	0.2619	0.0151	0.0349
cg00151764	0.0678	0.0174	0.0521	0.0214	0.0125	0.063	0.3157	0.0154	0.0464	0.619	0.0147	0.0257
cg00151915	0.1614	0.0176	0.0248	-0.0786	0.0132	0.0306	0.6461	0.0218	0.0213	-0.3333	0.0663	0.106
cg00152047	0.5881	0.0231	0.0286	0.625	0.0273	0.0217	0.313	0.0181	0.0193	0.1429	0.0195	0.0208
cg00152095	0.6294	0.0233	0.0269	0.6571	0.0259	0.024	0.4896	0.0178	0.0154	0.2381	0.0123	0.0191
cg00152543	-0.0578	0.0181	0.0275	-0.275	0.0127	0.0589	-0.3148	0.0146	0.0429	-0.8571	0.013	0.0352
cg00152577	0.5728	0.0493	0.0826	0.6321	0.0281	0.0956	0.4617	0.024	0.0798	0.381	0.0189	0.0597
cg00152611	0.4547	0.0231	0.0247	0.4571	0.0245	0.0337	-0.0687	0.0222	0.0342	0.5714	0.0144	0.0147
cg00152637	-0.039	0.0204	0.0586	0.1893	0.0292	0.0616	-0.0574	0.0138	0.0563	-0.0476	0.0184	0.0546
cg00152975	0.2546	0.0192	0.0433	0.0821	0.0143	0.0473	0.4313	0.0193	0.0531	-0.1905	0.0161	0.0432
cg00153017	0.4236	0.0391	0.04	0.6536	0.0349	0.0272	0.6791	0.0281	0.0226	0.1905	0.0222	0.0327
cg00153057	0.0529	0.0137	0.0243	0.1	0.013	0.0179	0.3835	0.014	0.0149	0.381	0.0241	0.029
cg00153082	0.3294	0.0155	0.0247	0.1214	0.0174	0.0265	0.2974	0.0149	0.0225	-0.3571	0.0145	0.0329
cg00153106	0.5272	0.0177	0.0178	0.2321	0.0123	0.0207	0.233	0.0182	0.0237	0.3333	0.0178	0.0251
cg00153311	0.0301	0.0177	0.0306	0.1179	0.021	0.0384	0.3417	0.0149	0.0198	0.0476	0.0111	0.0139
cg00153856	-0.0238	0.0209	0.038	-0.2571	0.0126	0.0218	-0.2026	0.0293	0.0495	-0.0714	0.0116	0.0258
cg00154315	0.2013	0.0125	0.0241	0.0929	0.0147	0.0207	-0.033	0.0149	0.0212	-0.1667	0.013	0.0195
cg00154335	0.2744	0.0147	0.0306	0.1643	0.0117	0.0331	0.1861	0.0123	0.0269	-0.7381	0.0147	0.0274
cg00154430	0.4206	0.0201	0.025	0.5071	0.0251	0.0371	0.0617	0.0171	0.0263	0.4048	0.0146	0.0226
cg00154554	0.3695	0.0333	0.0255	0.1821	0.0162	0.0215	0.2165	0.017	0.0285	0.0952	0.0192	0.0259
cg00154568	-0.0962	0.0157	0.0917	-0.2286	0.0129	0.1061	0.3522	0.0162	0.0908	0.3095	0.0161	0.0529
cg00154587	0.4145	0.0292	0.0474	0.3714	0.0235	0.0549	0.3217	0.0277	0.0385	0.3095	0.0616	0.1789
cg00154727	0.3427	0.0254	0.0305	0.4893	0.0291	0.0337	0.247	0.078	0.0298	-0.1905	0.0248	0.0358
cg00154825	0.1345	0.0392	0.0517	-0.0429	0.0126	0.0202	0.4348	0.0222	0.0238	0.381	0.0377	0.0445
cg00154989	0.5303	0.0265	0.0393	0.6393	0.0285	0.0494	0.4696	0.0192	0.0364	-0.6905	0.0224	0.0378
cg00155198	0.6594	0.0266	0.0244	0.6571	0.0211	0.023	0.5052	0.0166	0.018	0.2143	0.0353	0.0543
cg00155310	0.6978	0.0303	0.0239	0.0643	0.0255	0.0407	0.5696	0.0264	0.0232	-0.1429	0.0307	0.0477
cg00155430	0.4305	0.0189	0.0188	0.1607	0.0167	0.0286	0.073	0.0118	0.0161	0.3333	0.0133	0.0148
cg00155447	0.0618	0.0134	0.0306	-0.3179	0.0132	0.04	0.253	0.0148	0.03	-0.2381	0.013	0.0245
cg00155504	0.0471	0.0158	0.0286	-0.3036	0.0216	0.0875	0.6487	0.0238	0.0377	-0.4286	0.0257	0.0607
cg00155609	0.0027	0.0111	0.017	0.0821	0.0164	0.0226	0.46	0.0187	0.0181	-0.5238	0.0106	0.0173
cg00155676	0.4257	0.0419	0.1046	0.1964	0.0506	0.0882	0.2452	0.0816	0.0627	0	0.0269	0.0324
cg00155777	0.0524	0.0149	0.0443	0.5643	0.0156	0.0181	0.6139	0.0221	0.031	-0.2619	0.0183	0.0769
cg00155788	0.5306	0.0329	0.0339	0.5286	0.0334	0.0281	0.2565	0.025	0.0388	0.3095	0.0264	0.0462
cg00155846	0.1104	0.019	0.031	-0.225	0.0177	0.0312	0.4122	0.0195	0.0298	-0.119	0.0139	0.0201
cg00156026	0.484	0.0109	0.0118	0.2393	0.013	0.0248	0.5357	0.0168	0.0161	0.2143	0.0122	0.0283
cg00156194	0.2993	0.0111	0.015	0.1607	0.014	0.0206	0.4713	0.0126	0.012	0.5238	0.014	0.0231
cg00156403	0.3711	0.0306	0.0392	0.4714	0.0202	0.0359	0.2513	0.0243	0.0328	-0.119	0.0329	0.0453
cg00156506	0.1591	0.0204	0.027	0.4714	0.0176	0.0205	0.3148	0.0171	0.0197	-0.5714	0.0219	0.0362
cg00156569	0.2803	0.0151	0.0898	0.4286	0.0218	0.0932	0.2539	0.0147	0.0888	0.0714	0.0147	0.0967
cg00156573	0.6437	0.0242	0.0208	0.5036	0.0321	0.0276	0.16	0.0151	0.0234	-0.7143	0.0162	0.0288
cg00156633	0.5046	0.0194	0.0214	0.5679	0.0155	0.0235	0.3	0.0152	0.0196	0.2857	0.0649	0.1461
cg00156743	0.5581	0.0194	0.04	0.1964	0.0153	0.0497	0.2426	0.0182	0.0295	0.381	0.0184	0.022
cg00156928	0.0435	0.0138	0.0206	0.225	0.0164	0.0232	0.5113	0.1309	0.0222	0.2381	0.0165	0.0223
cg00157142	0.518	0.0242	0.0277	0.6571	0.0272	0.0226	0.6948	0.0164	0.0131	0.1667	0.018	0.0301
cg00157656	0.5238	0.02	0.0267	0.4964	0.0187	0.0269	0.5913	0.0172	0.0198	0.4762	0.1382	0.0632
cg00157755	0.4411	0.0129	0.0141	0.7	0.01	0.0084	0.4765	0.0135	0.0168	0.5714	0.0118	0.0194
cg00157983	0.3846	0.0163	0.0245	0.2393	0.0149	0.0303	0.2957	0.0118	0.0178	-0.1905	0.0135	0.017
cg00157987	0.0346	0.0102	0.0146	0.4643	0.0125	0.0133	0.1948	0.0145	0.0229	0	0.0107	0.0155
cg00158442	0.1614	0.0163	0.0232	0.0107	0.0116	0.0192	0.5139	0.0174	0.0176	-0.3095	0.0199	0.0312
cg00158528	0.531	0.0291	0.03	-0.0143	0.0248	0.035	0.4009	0.0229	0.0246	0.2619	0.0119	0.0168
cg00158654	0.2495	0.0133	0.0264	0.0893	0.0109	0.0217	0.4322	0.0188	0.0247	0.2619	0.0242	0.0636
cg00158719	0.3329	0.0164	0.0493	0.025	0.0162	0.0693	0.0757	0.0159	0.0623	-0.0476	0.0171	0.0355
cg00158758	0.4833	0.0232	0.0509	-0.0893	0.0118	0.0489	0.0296	0.0175	0.0475	0.1667	0.0162	0.0298
cg00159214	0.5602	0.0511	0.0339	0.4929	0.029	0.0329	0.3409	0.0231	0.0257	-0.3571	0.0191	0.0444
cg00159508	0.2869	0.0163	0.0476	0.0821	0.0127	0.06	-0.1983	0.0169	0.0442	-0.0476	0.0191	0.0265
cg00159552	0.3439	0.0126	0.0171	-0.2179	0.0103	0.0162	0.0043	0.0126	0.0183	-0.1429	0.0103	0.0134
cg00159799	0.3338	0.0184	0.0408	0.1536	0.0185	0.0459	0.3348	0.021	0.0382	0.2857	0.0183	0.0243
cg00159876	0.5772	0.0166	0.0166	0.0821	0.0168	0.0205	0.507	0.0248	0.0212	0.0714	0.0358	0.0393
cg00159951	0.5436	0.0227	0.0235	0.2321	0.025	0.0262	0.2409	0.0179	0.0229	-0.1429	0.018	0.027
cg00160157	-0.0879	0.0111	0.0186	-0.025	0.0101	0.0251	0.5365	0.0155	0.0213	-0.1429	0.0121	0.0239
cg00160260	0.4518	0.0199	0.0219	0.4679	0.0223	0.0225	0.5339	0.0213	0.0207	0.119	0.0156	0.0182
cg00160301	0.2124	0.0106	0.013	0.5536	0.0142	0.0149	0.38	0.0142	0.0147	0.0476	0.0171	0.0322
cg00160302	0.6686	0.0204	0.0193	0.5893	0.0176	0.0217	0.3791	0.0132	0.0131	0.1905	0.014	0.0135
cg00160464	0.4128	0.0428	0.0491	0.0036	0.0337	0.0563	0.3548	0.0381	0.0435	0.1905	0.0332	0.0419
cg00160583	0.2226	0.024	0.0514	-0.1536	0.0109	0.0506	0.0478	0.0156	0.0405	-0.8333	0.0183	0.0384
cg00160828	0.1014	0.0104	0.0173	0.3429	0.0208	0.0839	0.2313	0.015	0.0296	-0.4048	0.0123	0.0194
cg00160886	0.5296	0.0199	0.0325	0.6929	0.0175	0.0147	0.5748	0.0199	0.0215	0.0238	0.0204	0.0599
cg00161122	-0.2353	0.0305	0.0675	-0.2107	0.0255	0.0463	0.3035	0.0339	0.0434	0.1667	0.0639	0.1089
cg00161142	0.6082	0.0515	0.0428	0.0786	0.0352	0.0511	0.4591	0.0367	0.034	-0.4762	0.0355	0.0713
cg00161175	0.5015	0.0356	0.0505	0.2	0.0179	0.0348	0.5774	0.0154	0.0279	-0.5238	0.0146	0.0293
cg00161295	0.679	0.0216	0.0191	0.4964	0.0172	0.0415	0.52	0.0207	0.0182	-0.1667	0.0174	0.025
cg00161459	0.1749	0.0154	0.0203	-0.2964	0.0109	0.0173	0.627	0.0197	0.0167	0.0476	0.0318	0.0519
cg00161498	0.2289	0.017	0.0206	0.3036	0.0251	0.0341	0.1574	0.0185	0.0232	-0.3571	0.0254	0.0585
cg00161513	0.2499	0.0221	0.0729	0.2857	0.0227	0.1001	0.373	0.021	0.0478	-0.3571	0.0158	0.0335
cg00161770	0.2501	0.0112	0.0162	-0.3714	0.0118	0.0205	0.5348	0.0173	0.013	0.119	0.0184	0.0373
cg00161955	0.3123	0.0119	0.0148	0.225	0.0154	0.0252	0.2574	0.0114	0.0143	-0.4286	0.0144	0.0216
cg00162001	0.2936	0.0251	0.0289	0.4357	0.0291	0.0309	0.1983	0.0192	0.0252	0	0.0208	0.0288
cg00162046	0.3468	0.019	0.0453	0.4036	0.0145	0.0385	0.3296	0.0147	0.0313	-0.0238	0.0154	0.0255
cg00162104	-0.0436	0.0134	0.025	-0.0321	0.0133	0.0509	-0.1296	0.0126	0.0388	-0.3095	0.0135	0.0494
cg00162231	0.5427	0.0611	0.0411	0.5786	0.0291	0.0604	0.4635	0.0247	0.0522	0.5	0.0185	0.0345
cg00162304	0.4654	0.0421	0.0919	0.5857	0.0326	0.0606	0.6243	0.0401	0.053	-0.2381	0.036	0.1228
cg00162548	0.1235	0.0126	0.0364	0.3643	0.0115	0.0249	0.4261	0.0151	0.0231	0.4048	0.0123	0.0125
cg00162633	0.5841	0.0364	0.028	0.3071	0.0124	0.0218	0.4409	0.0162	0.0185	-0.7857	0.0109	0.0226
cg00162680	0.0525	0.0609	0.0845	0.0857	0.0635	0.0804	0.3226	0.0781	0.0826	0.1429	0.0637	0.1161
cg00162806	0.454	0.0231	0.0274	0.0857	0.0156	0.0225	0.6191	0.026	0.0245	0.3333	0.0188	0.0242
cg00163006	0.3101	0.014	0.056	0.1214	0.0176	0.0483	0.2096	0.0156	0.047	-0.0952	0.0139	0.0285
cg00163037	0.4648	0.0109	0.0236	-0.0786	0.0128	0.0254	0.4113	0.0167	0.0171	-0.2619	0.0108	0.0163
cg00163144	0.0788	0.017	0.0288	0.375	0.0135	0.0151	0.6826	0.0228	0.0204	0.4762	0.0608	0.0972
cg00163171	-0.0746	0.0168	0.0251	0.0357	0.0207	0.0551	-0.0217	0.0172	0.0249	0.4524	0.0147	0.022
cg00163217	0.4856	0.0182	0.0264	0.3143	0.0191	0.0273	0.2983	0.0162	0.0216	-0.0952	0.0145	0.0187
cg00163294	0.2647	0.0137	0.0178	0.1214	0.0164	0.0233	0.3252	0.0115	0.0146	0.2619	0.0178	0.0227
cg00163481	0.185	0.0105	0.0189	-0.0786	0.0108	0.017	-0.1183	0.0117	0.0178	-0.119	0.0104	0.0176
cg00163510	0.1117	0.0156	0.0211	-0.1607	0.0112	0.0159	0.1191	0.0145	0.0184	0.0714	0.0112	0.0131
cg00163546	0.5764	0.0266	0.0785	0.5893	0.0222	0.0861	0.2583	0.0196	0.0711	0.1429	0.0195	0.0716
cg00163576	-0.1439	0.0163	0.0255	-0.3179	0.0138	0.022	0.1348	0.0135	0.0177	0.1429	0.0254	0.0303
cg00163859	0.0546	0.0136	0.037	0.0071	0.0142	0.0534	-0.1374	0.0141	0.0261	0.1429	0.0186	0.0266
cg00163920	0.4159	0.0147	0.0204	0.1857	0.0125	0.0147	0.1078	0.0152	0.0213	0.2619	0.0127	0.0158
cg00163965	0.2618	0.0172	0.0525	0.55	0.0217	0.0559	0.3704	0.0223	0.0416	-0.2857	0.0186	0.0413
cg00164053	0.5004	0.04	0.0337	0.5571	0.0259	0.0285	0.24	0.0195	0.0245	-0.5238	0.0213	0.0429
cg00164429	0.3755	0.0165	0.0622	0.4214	0.0187	0.0656	0.4643	0.0153	0.0518	0.3095	0.0103	0.0292
cg00164430	-0.1766	0.0121	0.0351	0.5464	0.0117	0.0123	0.5322	0.013	0.0179	0.2857	0.0115	0.0455
cg00164458	0.1755	0.0156	0.0192	0.2679	0.0157	0.0187	0.36	0.0114	0.0128	-0.619	0.0111	0.0252
cg00164546	0.0965	0.051	0.3412	0.2214	0.0499	0.2772	0.2443	0.0541	0.3287	-0.0714	0.0346	0.3747
cg00164837	0.4276	0.0229	0.0181	0.45	0.0172	0.0216	0.5704	0.0156	0.0117	0.3095	0.0128	0.0149
cg00164896	0.305	0.0253	0.0452	0.3357	0.0146	0.0476	0.047	0.0163	0.0424	0.2857	0.0156	0.0301
cg00165078	0.4805	0.0177	0.0253	-0.1643	0.0144	0.0231	0.1191	0.0138	0.0202	-0.0476	0.0159	0.0235
cg00165360	-0.0035	0.0164	0.0301	0.0536	0.0115	0.0459	0.6026	0.014	0.0296	0.119	0.0151	0.0208
cg00165362	0.3114	0.0198	0.0217	0.5393	0.0195	0.0162	0.2435	0.0197	0.0227	0.0238	0.0162	0.023
cg00165429	0.5053	0.0314	0.0247	0.4393	0.0111	0.0269	0.3565	0.0193	0.0262	0.5714	0.0267	0.0358
cg00165647	0.2146	0.016	0.0214	0.5714	0.0192	0.0502	0.2678	0.0168	0.0197	0	0.0132	0.0183
cg00165872	0.2931	0.0161	0.0264	0.1071	0.0168	0.0498	0.0678	0.0144	0.0249	0.5714	0.0165	0.018
cg00166106	0.2997	0.0164	0.0201	-0.2786	0.0145	0.0334	0.073	0.0139	0.0199	0.119	0.037	0.0594
cg00166203	0.2215	0.0128	0.0232	0.1107	0.0111	0.0185	-0.1435	0.0159	0.0278	0.3333	0.0159	0.0165
cg00166212	0.1696	0.0146	0.0749	0.2143	0.0175	0.1067	0.3078	0.0131	0.0944	0.2381	0.0137	0.0678
cg00166327	0.0676	0.011	0.0147	-0.1607	0.0117	0.0225	-0.1174	0.0138	0.0203	0.6667	0.0152	0.0197
cg00166352	0.3325	0.0155	0.0173	0.5143	0.0127	0.0134	-0.04	0.0119	0.0219	-0.4762	0.012	0.0233
cg00166601	0.3222	0.0159	0.0196	-0.0429	0.0135	0.0224	0.44	0.0147	0.0166	-0.2619	0.011	0.0218
cg00166785	0.6471	0.0272	0.0343	0.1607	0.0137	0.0317	0.2183	0.0224	0.0316	0.2381	0.0195	0.0182
cg00166807	0.4083	0.0148	0.0178	0.175	0.0158	0.0226	0.2896	0.018	0.0225	0.619	0.0179	0.0225
cg00166981	0.0049	0.0162	0.0307	-0.2571	0.0173	0.0375	0.1243	0.0191	0.0297	0.0714	0.0112	0.0211
cg00167039	0.4351	0.0314	0.0588	0.6286	0.0242	0.0718	0.4035	0.0249	0.0588	0.4286	0.026	0.0712
cg00167041	0.1104	0.0123	0.0198	-0.25	0.0131	0.0305	0.14	0.0114	0.0171	0.0952	0.0131	0.0197
cg00167076	0.3773	0.0337	0.0293	0.1321	0.0159	0.0201	0.2026	0.0143	0.017	-0.5714	0.0199	0.0337
cg00167102	0.213	0.0363	0.0263	0.0286	0.0132	0.0172	0.0217	0.0155	0.0202	-0.2857	0.0124	0.0241
cg00167110	-0.0147	0.0129	0.0413	0.2536	0.0145	0.0469	0.2948	0.0148	0.04	-0.1429	0.0178	0.027
cg00167681	0.4394	0.0206	0.0522	0.0607	0.1478	0.2311	0.0478	0.1187	0.188	0.3571	0.0203	0.0267
cg00167717	0.1278	0.0161	0.0477	0.1071	0.0166	0.0481	0.047	0.0177	0.0433	-0.0476	0.0183	0.0334
cg00167840	0.5295	0.0282	0.05	0.4393	0.0191	0.0522	0.3	0.0263	0.0563	0.5476	0.0278	0.0152
cg00168147	0.2163	0.0138	0.0386	0.4179	0.012	0.0295	0.5122	0.0163	0.0269	0.2381	0.0147	0.0187
cg00168156	0.3659	0.019	0.0406	-0.0286	0.0143	0.0395	0.3096	0.0148	0.0222	0.619	0.0136	0.0384
cg00168240	0.3185	0.0287	0.1541	0.5107	0.0266	0.1308	0.1887	0.0199	0.1261	0.3095	0.0246	0.2581
cg00168389	0.1076	0.0138	0.0217	-0.6071	0.014	0.024	-0.1965	0.0142	0.022	0.4762	0.0226	0.0298
cg00168439	0.089	0.0137	0.0213	0.3286	0.0147	0.032	0.4722	0.0299	0.0331	0.0714	0.0181	0.0432
cg00168693	0.1747	0.0146	0.0188	0.1857	0.0103	0.0164	0.4626	0.0175	0.0244	-0.119	0.0265	0.0597
cg00168706	0.5406	0.0233	0.0237	0.4821	0.0276	0.0329	0.6243	0.0214	0.0211	0.619	0.0205	0.0238
cg00168937	-0.0916	0.0222	0.038	0.2929	0.0144	0.0216	0.0365	0.0213	0.0294	0.2381	0.0191	0.0832
cg00168967	0.2956	0.0165	0.0194	0.1107	0.0177	0.027	0.2739	0.0162	0.0188	-0.8333	0.0369	0.0894
cg00169019	0.2247	0.0303	0.0205	0.1179	0.0169	0.022	-0.0235	0.0139	0.0244	-0.2381	0.0172	0.0308
cg00169026	0.5026	0.0501	0.0188	0.3357	0.0199	0.0261	0.4557	0.0188	0.019	0.0714	0.0179	0.025
cg00169121	0.189	0.017	0.0274	-0.1679	0.0118	0.0251	0.0678	0.0138	0.0206	0.2381	0.0207	0.0222
cg00169303	0.1551	0.0196	0.0287	0.0964	0.0115	0.0146	0.4096	0.016	0.0147	0.4762	0.0156	0.0195
cg00169407	0.3651	0.0173	0.029	0.3286	0.0174	0.0252	0.327	0.0207	0.0283	0.2619	0.0212	0.02
cg00169412	0.6455	0.0315	0.018	0.025	0.0165	0.0201	-0.0939	0.0156	0.0238	-0.2857	0.0106	0.0159
cg00169657	0.0326	0.0165	0.0424	0.5214	0.0115	0.0346	0.6104	0.0255	0.0374	0.0476	0.0491	0.0686
cg00169677	-0.0643	0.0161	0.0519	-0.2214	0.0171	0.0445	0.1757	0.0179	0.035	0.5	0.014	0.0155
cg00169737	0.562	0.0268	0.0283	0.5464	0.0185	0.0314	0.0557	0.0167	0.0298	0.0952	0.0173	0.0231
cg00169748	0.4544	0.0223	0.045	0.1036	0.0147	0.0232	0.42	0.0143	0.0194	0.6905	0.2207	0.0288
cg00169897	0.1279	0.0113	0.0184	0.1429	0.012	0.015	-0.0565	0.0112	0.0216	0.0714	0.0142	0.0413
cg00170072	0.3201	0.0134	0.0196	0.6357	0.0218	0.0189	0.4783	0.015	0.0177	0.0476	0.0143	0.0192
cg00170188	0.005	0.0123	0.0186	0.4321	0.0127	0.0151	0.0704	0.0143	0.0227	-0.3333	0.0155	0.0245
cg00170213	0.5607	0.0226	0.0212	0.6214	0.0265	0.0172	0.2313	0.0156	0.0188	0.1667	0.0148	0.0237
cg00170720	0.2186	0.0171	0.0709	-0.0786	0.0153	0.0498	0.3817	0.0132	0.0494	-0.4524	0.0142	0.0512
cg00170931	0.0182	0.012	0.0262	-0.3107	0.0103	0.0306	0.28	0.0191	0.0273	-0.3333	0.0131	0.0171
cg00171459	-0.1383	0.0291	0.0611	0.3607	0.0271	0.064	0.053	0.0292	0.0443	0.2857	0.0273	0.0369
cg00171704	0.5283	0.0216	0.0224	0.6214	0.0929	0.0203	0.4687	0.018	0.0193	0.619	0.012	0.0119
cg00171942	0.4698	0.036	0.1033	0.4536	0.0382	0.0413	0.4539	0.0308	0.0487	-0.5238	0.0194	0.0331
cg00172225	0.0427	0.0198	0.0563	0.0071	0.019	0.0492	0.5922	0.0753	0.0472	-0.4286	0.0498	0.0749
cg00172297	0.2945	0.0228	0.0398	0.175	0.0181	0.0208	0.0322	0.1322	0.0496	-0.0476	0.0216	0.0663
cg00172376	0.6889	0.0366	0.0239	0.4	0.023	0.0301	0.1687	0.0192	0.0262	0.1429	0.0146	0.0235
cg00172410	0.3937	0.0184	0.063	0.3071	0.0132	0.0548	0.1496	0.0112	0.0481	-0.1429	0.0144	0.0451
cg00172488	-0.0892	0.0131	0.0212	0.4821	0.0113	0.0215	0.013	0.081	0.0198	0.4524	0.0162	0.0225
cg00172672	0.5991	0.0258	0.0231	0.6321	0.0204	0.0282	0.4348	0.0247	0.0258	-0.0714	0.0177	0.0252
cg00172696	0.221	0.0143	0.0239	-0.0571	0.0128	0.0295	0.313	0.0159	0.0218	0.3571	0.0126	0.0133
cg00172990	0.097	0.0113	0.0157	0.2464	0.0109	0.0159	0.0887	0.0158	0.0217	0.1429	0.0135	0.0195
cg00173049	0.5572	0.0219	0.0229	0.4357	0.023	0.0259	0.3078	0.0171	0.0212	0.6429	0.0145	0.0113
cg00173178	0.3999	0.0166	0.033	0.1107	0.0137	0.0553	0.3791	0.0212	0.0408	0	0.015	0.0209
cg00173322	0.6247	0.0595	0.0306	0.6321	0.0258	0.028	0.4852	0.0223	0.0267	0.6905	0.0308	0.0286
cg00173403	0.4788	0.0301	0.0235	0.1964	0.0195	0.0186	0.2783	0.0227	0.0271	0.3571	0.0245	0.029
cg00173538	0.3123	0.0216	0.0537	0.5036	0.0193	0.0667	0.0948	0.0225	0.0514	0.3095	0.0262	0.0401
cg00173546	0.6265	0.0294	0.0316	0.2286	0.0262	0.0362	0.16	0.0272	0.0312	0.5	0.0259	0.0263
cg00173641	0.1792	0.0106	0.0211	0.0393	0.0126	0.0186	0.1965	0.0833	0.0198	0	0.0122	0.0156
cg00173760	0.618	0.0248	0.0439	0.4429	0.0206	0.0401	0.4887	0.025	0.0418	0	0.0151	0.0346
cg00173906	0.4445	0.0372	0.0409	0.5893	0.0285	0.0305	0.473	0.0207	0.0226	0.619	0.0231	0.026
cg00173921	0.5826	0.0211	0.0338	-0.1179	0.0107	0.0284	-0.2183	0.0171	0.0327	-0.619	0.0134	0.0258
cg00173940	0.003	0.014	0.0385	0.0607	0.0123	0.0465	-0.2713	0.0112	0.0361	0.0714	0.0158	0.0204
cg00174447	0.4864	0.0247	0.0478	0.3643	0.0209	0.0406	-0.0035	0.0176	0.0321	0.4048	0.019	0.0246
cg00174514	0.6108	0.0251	0.0381	0.2714	0.0234	0.038	0.4443	0.0205	0.0297	0.381	0.0244	0.025
cg00174629	0.3764	0.0178	0.0309	0.2143	0.0187	0.024	0.0043	0.0177	0.0233	-0.0952	0.0195	0.0408
cg00174654	0.353	0.02	0.0499	0.1143	0.0129	0.0337	0.0765	0.0189	0.0351	0.2619	0.0174	0.0203
cg00174734	0.2739	0.0175	0.0342	0.2929	0.0161	0.042	-0.0687	0.0154	0.0317	0.4286	0.0119	0.0135
cg00174743	0.3999	0.011	0.0139	0.6643	0.014	0.0253	0.2496	0.0124	0.0165	0.0238	0.0176	0.0264
cg00174761	0.5868	0.0307	0.0674	0.2714	0.0211	0.0754	0.2565	0.0184	0.0481	-0.7381	0.0223	0.0492
cg00175273	-0.0766	0.0157	0.0514	-0.0786	0.0192	0.0499	-0.0791	0.0147	0.0444	0.0714	0.0154	0.0275
cg00175482	0.097	0.018	0.0239	-0.0964	0.0128	0.018	0.2774	0.0178	0.0216	0.5476	0.0159	0.0151
cg00175573	0.5267	0.0165	0.032	-0.075	0.0175	0.0677	0.4739	0.0183	0.0567	0.4286	0.0211	0.0452
cg00175579	-0.1931	0.0104	0.0305	-0.2643	0.0132	0.0375	-0.1704	0.0162	0.0321	-0.6667	0.0152	0.0263
cg00175605	0.5148	0.039	0.039	0.6857	0.0275	0.0484	0.4687	0.0248	0.0405	0.619	0.03	0.0321
cg00175702	0.5317	0.025	0.0363	0.5071	0.0154	0.0391	0.293	0.0214	0.0373	0.3333	0.0155	0.0181
cg00175844	-0.0073	0.0163	0.0481	0.0107	0.0149	0.0284	0.6278	0.0199	0.0335	-0.381	0.0136	0.03
cg00175945	0.373	0.0194	0.0344	0.4179	0.0228	0.0226	0.253	0.0345	0.0425	-0.5476	0.0172	0.0512
cg00175999	0.0512	0.0203	0.0265	0.0179	0.0145	0.0384	0.2661	0.0318	0.0288	-0.0952	0.0118	0.0188
cg00176117	0.1794	0.0113	0.0175	-0.1786	0.0099	0.0149	0.393	0.013	0.0193	0.2619	0.0123	0.0445
cg00176264	0.2005	0.0159	0.0257	0.3071	0.0207	0.032	0.2096	0.0127	0.0276	0.4286	0.0259	0.0217
cg00176368	0.6188	0.0309	0.0255	0.6357	0.0304	0.0218	0.5217	0.0264	0.0251	0.1667	0.0213	0.0276
cg00176407	0.4631	0.0206	0.0226	0.5	0.0212	0.0259	0.1704	0.0177	0.0213	0.119	0.0215	0.0386
cg00176491	0.1563	0.0113	0.0178	0.2429	0.0143	0.0324	0.3513	0.0131	0.0212	0.0714	0.017	0.0268
cg00176496	0.2975	0.019	0.0257	0.1857	0.1586	0.0232	-0.0409	0.0164	0.0235	-0.4524	0.0124	0.0207
cg00176647	0.2485	0.0178	0.021	0.2929	0.019	0.0242	0.2748	0.0154	0.017	0.2381	0.0169	0.0205
cg00176657	0.1833	0.0136	0.0211	0.1964	0.0106	0.0145	0.6487	0.0234	0.0228	-0.7619	0.0197	0.0825
cg00176735	0.4163	0.0148	0.0164	0.55	0.0138	0.0136	0.2922	0.0133	0.0149	-0.1667	0.0283	0.0457
cg00176801	0.0689	0.0164	0.0186	0.3214	0.0111	0.0129	-0.1635	0.0144	0.0206	0.0238	0.0154	0.0353
cg00176879	-0.2771	0.0138	0.0222	0	0.011	0.0215	0.0252	0.0168	0.0205	-0.5476	0.0163	0.0272
cg00176997	-0.0529	0.0146	0.0239	0.325	0.0119	0.0316	0.16	0.0124	0.0201	-0.5238	0.0178	0.0276
cg00177081	0.5211	0.032	0.027	0.0571	0.0147	0.0293	0.4139	0.0191	0.0231	0.0476	0.0187	0.0266
cg00177103	0.2502	0.016	0.0365	0.1393	0.0201	0.0441	0.4704	0.017	0.0348	-0.2381	0.0178	0.029
cg00177203	0.4319	0.0195	0.036	-0.1143	0.016	0.0317	0.4122	0.0222	0.0266	0.0476	0.0203	0.0302
cg00177211	0.0676	0.0152	0.0665	-0.0321	0.0129	0.0587	0.4496	0.0195	0.0487	0.4286	0.0165	0.0345
cg00177239	0.6261	0.0841	0.0498	0.625	0.042	0.0332	0.6826	0.0536	0.0451	0.119	0.0779	0.0841
cg00177313	0.6773	0.0251	0.0304	0.4429	0.0257	0.0408	0.273	0.0183	0.0231	0.4524	0.0223	0.0207
cg00177436	0.3768	0.0143	0.013	0.3643	0.0106	0.0162	0.2948	0.0123	0.014	0.2857	0.0103	0.0118
cg00177875	0.5703	0.0206	0.0227	0.4036	0.0137	0.0259	0.5243	0.0165	0.0281	-0.119	0.0159	0.0215
cg00178030	0.2695	0.0111	0.0183	-0.0321	0.0104	0.0255	0.2235	0.0121	0.0219	0.381	0.017	0.0205
cg00178070	0.2636	0.018	0.0465	0.1357	0.0178	0.0474	0.1835	0.0134	0.0342	-0.0476	0.0127	0.0174
cg00178359	0.3768	0.0169	0.0164	0.3286	0.02	0.0416	-0.2843	0.0149	0.0231	-0.2143	0.0148	0.029
cg00178427	0.6357	0.0627	0.0402	0.6964	0.0314	0.03	0.5826	0.0396	0.0438	0.381	0.0377	0.0622
cg00178435	0.2505	0.0155	0.0211	0.2607	0.0118	0.0171	0.0965	0.0196	0.0252	0.3571	0.0112	0.0356
cg00178506	0.2571	0.0187	0.0379	0.2964	0.018	0.0282	0.4	0.0195	0.0359	0.2619	0.021	0.0285
cg00178511	0.479	0.0177	0.0389	0.475	0.0169	0.0269	0.6287	0.0211	0.0432	-0.4286	0.0174	0.069
cg00178551	0.3333	0.0309	0.1562	0.1679	0.0398	0.1682	0.2565	0.0362	0.1763	0.5238	0.0504	0.1596
cg00178562	0.3431	0.0185	0.0352	0.6143	0.0157	0.0342	0.44	0.0181	0.0451	0.5476	0.0136	0.0362
cg00178635	0.0013	0.0122	0.0202	0.3714	0.0154	0.017	-0.033	0.0158	0.022	0.381	0.0146	0.0167
cg00178648	0.2649	0.0217	0.025	-0.0071	0.0162	0.0219	0.6165	0.0199	0.0185	-0.381	0.0609	0.1091
cg00178728	0.465	0.0184	0.0244	0.3179	0.0141	0.0191	0.5626	0.0179	0.0178	-0.2143	0.0142	0.0212
cg00178877	0.0458	0.0908	0.0249	0.2571	0.0147	0.0268	0.0965	0.0151	0.0187	-0.881	0.0199	0.0306
cg00178897	0.4253	0.0216	0.0234	0.4893	0.0158	0.0215	-0.0435	0.0145	0.0265	0.0476	0.0115	0.0156
cg00179413	0.4786	0.0181	0.0183	0.6786	0.0208	0.0151	0.6148	0.0179	0.0159	0.0714	0.0132	0.0176
cg00179576	0.0927	0.0135	0.0797	0.1714	0.0159	0.0686	0.5	0.0201	0.0609	0.1667	0.0109	0.0414
cg00179699	0.68	0.0312	0.0295	0.5321	0.029	0.0262	0.5296	0.0234	0.0253	0.381	0.0256	0.0273
cg00179892	0.133	0.0262	0.0833	-0.1714	0.0195	0.052	0.2861	0.0412	0.042	0.2143	0.0265	0.085
cg00180097	0.1116	0.0137	0.0184	-0.2821	0.0182	0.027	0.0878	0.0156	0.0201	0.3571	0.0206	0.0315
cg00180225	0.0714	0.012	0.023	0.1786	0.014	0.0276	-0.0791	0.0134	0.0243	-0.3333	0.0123	0.0196
cg00180266	0.2116	0.0308	0.0393	0.4821	0.0359	0.0363	0.0783	0.0331	0.0439	-0.0714	0.0793	0.1245
cg00180343	0.0856	0.0165	0.048	0.3286	0.0159	0.0549	0.2278	0.0148	0.0455	0.0238	0.017	0.0284
cg00180787	0.5071	0.018	0.0194	0.3179	0.0214	0.0233	0.0383	0.0141	0.0173	0.2857	0.0177	0.0156
cg00180799	0.4059	0.0144	0.0429	0.0036	0.0134	0.0292	-0.0313	0.0144	0.0335	-0.5714	0.0192	0.0405
cg00180963	0.3874	0.0178	0.0323	0.6929	0.0148	0.0143	0.5948	0.026	0.0234	0.3333	0.0208	0.0393
cg00181034	0.3276	0.0211	0.049	0.1857	0.0149	0.0559	0.213	0.0186	0.0449	0.4762	0.014	0.0288
cg00181061	0.5653	0.0274	0.0352	0.5607	0.0246	0.0239	0.4478	0.0157	0.0175	0.5238	0.0244	0.0253
cg00181154	0.6621	0.0349	0.0198	0.1893	0.0134	0.02	0.5435	0.0201	0.0221	-0.119	0.0108	0.0144
cg00181189	0.5737	0.0281	0.0369	0.3393	0.0202	0.0454	0.5591	0.0187	0.0252	0.5238	0.024	0.0242
cg00181263	0.517	0.0231	0.0197	0.2107	0.0218	0.033	0.5174	0.0213	0.0225	0.4286	0.0115	0.0146
cg00181327	0.3385	0.0132	0.0578	-0.2071	0.0134	0.0524	0.2739	0.0131	0.0451	-0.2381	0.0154	0.0386
cg00181419	0.1135	0.0122	0.0351	0.1143	0.011	0.0362	-0.0026	0.0159	0.0394	-0.3095	0.0142	0.0245
cg00181731	0.6623	0.0325	0.0359	0.5071	0.0141	0.0388	0.5078	0.0222	0.0247	0.4286	0.0183	0.0215
cg00181753	0.1409	0.0129	0.0251	0.375	0.0101	0.0106	0.3913	0.015	0.0227	-0.4048	0.0173	0.0403
cg00181964	0.5041	0.0235	0.0501	0.575	0.018	0.0513	0.5061	0.0176	0.0468	0.4286	0.015	0.0332
cg00182053	0.5027	0.021	0.0242	-0.1536	0.0119	0.0226	0.4452	0.0128	0.0194	0.381	0.013	0.0227
cg00182204	0.0921	0.0122	0.034	-0.1679	0.0133	0.0295	0.42	0.0178	0.0352	0.5238	0.0541	0.0569
cg00182712	0.6623	0.0731	0.0521	0.5607	0.0504	0.0504	0.3443	0.0497	0.0533	0.2619	0.0727	0.0951
cg00182781	-0.1156	0.017	0.0248	-0.2107	0.0152	0.0415	0.5017	0.0198	0.0281	0.3333	0.0256	0.024
cg00182994	0.5223	0.0633	0.0672	0.0357	0.1636	0.0598	-0.2139	0.0467	0.0915	0.2857	0.0658	0.0843
cg00183107	0.1515	0.0138	0.0195	0.25	0.0204	0.0412	0.0052	0.0139	0.023	0.4524	0.0157	0.0185
cg00183457	0.0037	0.0146	0.0374	0.6321	0.0138	0.0242	0.4922	0.0128	0.0278	0.5238	0.0178	0.0221
cg00183639	0.387	0.0173	0.0234	0.6571	0.0233	0.021	0.1365	0.0158	0.0209	0.4286	0.011	0.0139
cg00183886	-0.0601	0.0355	0.1374	-0.3714	0.03	0.1162	-0.0835	0.0337	0.1246	-0.2381	0.0619	0.2821
cg00183889	0.3361	0.0183	0.0226	-0.0714	0.0172	0.0237	0.6035	0.018	0.0178	0.619	0.0192	0.022
cg00183990	0.2043	0.0179	0.0323	0.0607	0.0162	0.0263	0.4365	0.0215	0.0238	0.381	0.0305	0.0832
cg00184240	-0.1606	0.0172	0.0431	0.3107	0.0218	0.0249	0.2322	0.0201	0.0318	0.0952	0.0212	0.0546
cg00184394	0.1407	0.0122	0.0384	-0.3036	0.0158	0.0467	0.3574	0.0166	0.0341	-0.0714	0.0142	0.0278
cg00184457	0.4982	0.0189	0.0186	0.6143	0.0249	0.0217	0.5861	0.019	0.0182	0.3333	0.0145	0.0163
cg00184461	0.3129	0.0191	0.0276	0.1179	0.0161	0.0446	0.0678	0.0176	0.0254	0.3095	0.0238	0.0297
cg00184690	0.4056	0.0215	0.0291	0.4143	0.0317	0.0333	0.0609	0.0205	0.0274	-0.2857	0.014	0.0232
cg00184893	0.5498	0.0149	0.0144	0.3107	0.0154	0.0189	0.0304	0.0126	0.0188	0.5714	0.0162	0.0177
cg00184907	0.688	0.0796	0.0706	-0.15	0.0584	0.0883	0.4217	0.0627	0.0655	0.3333	0.0549	0.0603
cg00185034	0.3603	0.0462	0.0856	0.5	0.0291	0.0675	0.5357	0.0365	0.0618	0.381	0.0588	0.0971
cg00185122	0.525	0.0384	0.0194	0.35	0.0177	0.0181	0.3452	0.0208	0.0234	0.2381	0.0165	0.0218
cg00185482	0.6335	0.0479	0.0542	0.6036	0.0515	0.0652	0.6661	0.0307	0.0367	0.4762	0.0282	0.0314
cg00185566	0.554	0.0176	0.0195	0.6	0.0158	0.0172	0.1104	0.0177	0.0233	-0.2381	0.0111	0.0159
cg00185615	0.4226	0.0218	0.0499	0.4464	0.0143	0.0582	0.1965	0.0182	0.0483	-0.3571	0.0142	0.0394
cg00185865	-0.1787	0.0514	0.0825	0.3071	0.0366	0.0523	0.4583	0.0502	0.0678	0.2381	0.04	0.0658
cg00185912	0.3482	0.0144	0.0334	0.2571	0.0226	0.0516	0.2026	0.0145	0.0349	-0.5238	0.0128	0.0225
cg00185988	0.0239	0.0135	0.0216	-0.1821	0.0126	0.0202	0.0417	0.0141	0.0208	-0.2143	0.0157	0.0223
cg00186115	0.0455	0.0115	0.0157	0.0929	0.0108	0.0142	0.4626	0.0162	0.0158	0.619	0.0281	0.0591
cg00186141	0.38	0.0188	0.0315	0.1143	0.0152	0.0408	0.5365	0.0138	0.0474	-0.1905	0.0126	0.0364
cg00186143	0.3305	0.0166	0.0192	0.625	0.02	0.0252	0.6548	0.0182	0.0147	0.5714	0.0107	0.0157
cg00186207	0.2757	0.0162	0.0209	0.1571	0.0166	0.0269	0.2078	0.0165	0.0201	-0.1905	0.0142	0.035
cg00186224	0.2297	0.0384	0.0483	0.325	0.0361	0.0444	0.487	0.0539	0.0472	0.5714	0.0535	0.0632
cg00186374	0.5967	0.0258	0.0426	0.6143	0.0247	0.0453	0.6043	0.0213	0.0349	0.4762	0.0191	0.0223
cg00186575	0.3605	0.0167	0.0326	0.1429	0.0147	0.0234	0.4661	0.0194	0.0196	0.3095	0.0195	0.0268
cg00187089	0.5379	0.0228	0.0273	0.5964	0.0214	0.0335	0.5739	0.0156	0.0264	-0.2857	0.013	0.032
cg00187129	0.3584	0.0144	0.0172	0.1643	0.0106	0.0249	0.4217	0.0136	0.0179	-0.1905	0.0119	0.0238
cg00187200	0.0999	0.0106	0.0149	0.3643	0.01	0.015	0.4548	0.0123	0.0117	-0.2619	0.0116	0.0172
cg00187244	0.4527	0.0344	0.0536	0.0643	0.0292	0.0451	0.4243	0.0302	0.0443	0.381	0.0405	0.0692
cg00187299	0.5517	0.0823	0.0592	0.6071	0.1125	0.0473	0.0348	0.0419	0.0547	-0.3095	0.0353	0.0626
cg00187322	-0.2026	0.0134	0.0213	0.4857	0.0179	0.0217	0.0391	0.0187	0.0272	0.1905	0.0148	0.0162
cg00187451	0.1526	0.0173	0.0542	0.1821	0.019	0.0444	-0.1887	0.0161	0.065	-0.2857	0.0176	0.055
cg00187465	0.3745	0.0142	0.0429	0.0143	0.0132	0.0377	0.2217	0.0128	0.037	-0.4286	0.0123	0.0268
cg00187547	0.2444	0.0197	0.0598	0.65	0.0133	0.0316	0.3522	0.0202	0.047	-0.0714	0.0171	0.0938
cg00187554	0.6829	0.053	0.0339	0.5964	0.0369	0.0486	0.2974	0.0368	0.0472	-0.0476	0.0223	0.0402
cg00187635	-0.0779	0.0136	0.0856	-0.3214	0.0133	0.1421	0.4965	0.0152	0.0744	-0.5714	0.0133	0.0209
cg00187933	0.5639	0.0173	0.0211	0.3214	0.0164	0.0199	0.3835	0.013	0.0148	-0.0952	0.0135	0.0175
cg00188032	0.0953	0.0177	0.0288	0.05	0.0167	0.0475	0.1417	0.0208	0.0322	0.2857	0.0276	0.0468
cg00188095	0.5331	0.0148	0.0179	0.5071	0.0149	0.0147	0.3322	0.0157	0.0252	-0.2857	0.0206	0.0392
cg00188206	0.5215	0.0279	0.02	0.5286	0.02	0.0224	0.6513	0.0197	0.0134	0.2143	0.0226	0.0272
cg00188270	-0.0396	0.0154	0.0234	0.4821	0.0168	0.0165	-0.3183	0.0153	0.0257	-0.5238	0.0205	0.0347
cg00188472	0.0342	0.0184	0.042	0.1464	0.0174	0.0469	0.4774	0.0219	0.0369	0.4286	0.0223	0.0302
cg00188579	0.4099	0.024	0.0271	0.2929	0.0183	0.0249	0.4304	0.0352	0.0394	0.2143	0.023	0.0342
cg00188659	0.5017	0.0235	0.0463	0.4286	0.0229	0.0384	0.48	0.0202	0.0383	0.3571	0.0161	0.0257
cg00188704	0.2258	0.0142	0.0312	0.2714	0.0112	0.0221	0.0617	0.0136	0.0207	0.5476	0.0159	0.0158
cg00188832	0.3933	0.0177	0.0369	0.4	0.0236	0.0382	0.1452	0.017	0.0266	0.2143	0.0194	0.0228
cg00188837	0.157	0.0184	0.029	0.6143	0.0169	0.0262	-0.1035	0.0133	0.0226	0.0714	0.012	0.0126
cg00188868	0.6003	0.0335	0.0275	0.6107	0.0357	0.0276	0.5243	0.0263	0.0215	-0.119	0.0193	0.0325
cg00188971	0.4505	0.0158	0.0247	0.2429	0.0203	0.0263	0.6017	0.019	0.0237	-0.0952	0.0168	0.0238
cg00189061	0.069	0.0106	0.0145	-0.0714	0.0112	0.0253	0.2461	0.0145	0.0184	-0.619	0.012	0.0197
cg00189626	0.205	0.0172	0.0513	0.1036	0.0156	0.0473	0.313	0.0182	0.0381	-0.2143	0.0171	0.0265
cg00189850	0.4066	0.0164	0.0367	0.2036	0.0183	0.0512	0.3817	0.017	0.0305	-0.0238	0.0153	0.0216
cg00189927	-0.0807	0.0104	0.0204	-0.25	0.0104	0.0169	0.5513	0.013	0.0195	-0.3095	0.0309	0.0539
cg00189939	0.6042	0.0511	0.039	0.2036	0.0194	0.033	0.2522	0.0193	0.0275	-0.3095	0.0254	0.0385
cg00189975	0.3825	0.0192	0.0252	0.3679	0.0184	0.0267	0.0643	0.0232	0.0243	0.5952	0.0278	0.0267
cg00189989	0.3194	0.0187	0.0514	0.025	0.018	0.0359	-0.0565	0.015	0.0446	0.2143	0.0139	0.0254
cg00190034	0.608	0.031	0.0306	0.3714	0.0208	0.0369	0.3913	0.0185	0.0394	0.6905	0.0224	0.0358
cg00190065	-0.2442	0.0114	0.0296	0.1607	0.0132	0.0233	0.2365	0.0141	0.0182	-0.3333	0.0102	0.0154
cg00190162	0.476	0.0188	0.031	0.1679	0.015	0.0319	0.18	0.0146	0.0301	0	0.0128	0.0163
cg00190338	0.5203	0.0269	0.042	0.1143	0.024	0.0342	0.0252	0.024	0.0419	-0.119	0.0302	0.0941
cg00190412	0.561	0.0769	0.0325	0.4071	0.0225	0.0342	0.3017	0.0151	0.027	0.4286	0.017	0.0157
cg00190545	0.4556	0.0159	0.0348	0.5321	0.0133	0.0379	-0.1287	0.0151	0.0395	-0.0476	0.0131	0.024
cg00190549	0.2913	0.039	0.0612	0.575	0.0368	0.0564	0.667	0.0353	0.0507	-0.0952	0.0439	0.0848
cg00190581	0.4196	0.0192	0.0307	0.1357	0.024	0.0312	0.4904	0.0163	0.017	-0.6905	0.0124	0.0223
cg00190582	0.6975	0.055	0.0319	0.0929	0.018	0.0486	0.6739	0.0275	0.0417	0.1667	0.0172	0.0311
cg00190795	0.1562	0.0167	0.0395	0.4679	0.0127	0.04	0.3478	0.0183	0.038	0.381	0.0252	0.0301
cg00191102	-0.1294	0.0409	0.095	-0.55	0.0248	0.0409	0.3461	0.0329	0.0444	-0.4524	0.0537	0.2082
cg00191177	0.4964	0.0152	0.02	0.5857	0.0134	0.0286	0.047	0.013	0.0172	0.1429	0.0208	0.0309
cg00191463	0.4944	0.0478	0.0447	0.5643	0.0488	0.0379	0.3374	0.0369	0.0361	-0.0476	0.0674	0.1061
cg00191710	0.1422	0.0129	0.0202	0.5	0.0172	0.0199	0.3365	0.02	0.0258	0.3333	0.0131	0.0147
cg00191903	0.3454	0.0239	0.031	-0.0036	0.0209	0.0239	0.4478	0.0268	0.0284	0.5476	0.0272	0.0253
cg00192230	0.4802	0.0234	0.0236	0.5393	0.0164	0.0311	-0.0226	0.0191	0.0254	0.5714	0.0148	0.0149
cg00192468	0.0165	0.0148	0.0249	-0.325	0.0134	0.0267	-0.0652	0.0131	0.0232	0.3333	0.0142	0.0164
cg00192533	0.6121	0.0228	0.0188	0.35	0.0154	0.0176	0.3139	0.0256	0.0321	-0.0714	0.0118	0.017
cg00192535	0.1222	0.0151	0.0187	-0.1393	0.0132	0.0244	0.06	0.0114	0.0176	0.4524	0.0104	0.0114
cg00192636	-0.0192	0.0133	0.0275	0.3393	0.0111	0.0297	0.3983	0.0111	0.0281	0.1429	0.1572	0.0277
cg00192703	0.5664	0.053	0.0577	0.3464	0.0379	0.0464	0.5704	0.0406	0.0385	-0.3333	0.0339	0.0851
cg00192773	0.632	0.0328	0.029	0.2536	0.0267	0.0324	0.5113	0.0326	0.0361	0.5714	0.0356	0.0325
cg00192819	0.4493	0.0216	0.0237	0.1107	0.0219	0.0248	0.2809	0.0194	0.0201	0.1905	0.0224	0.0298
cg00192823	0.3691	0.0156	0.0614	0.5071	0.0177	0.0803	0.227	0.0137	0.0533	0.119	0.0176	0.0254
cg00192952	0.0773	0.0673	0.0965	0.0464	0.0505	0.0783	0.5	0.086	0.0795	0.1905	0.047	0.0702
cg00192969	0.6819	0.0403	0.0364	0.6929	0.0417	0.0378	0.5452	0.0336	0.0294	0.3333	0.0321	0.0452
cg00193200	0.5771	0.0862	0.0513	0.4321	0.0383	0.0356	0.2757	0.0466	0.0806	0.4286	0.0418	0.0941
cg00193521	0.4492	0.0413	0.044	0.5679	0.0319	0.0335	0.6739	0.0303	0.0272	0.1429	0.0391	0.0373
cg00193859	0.2871	0.0155	0.0278	-0.0929	0.0112	0.03	0.1739	0.02	0.0295	-0.0952	0.0135	0.0202
cg00193963	0.6035	0.0227	0.0197	0.6857	0.0226	0.0255	0.4191	0.015	0.0245	0.119	0.017	0.0185
cg00194044	0.362	0.017	0.0247	0.15	0.0137	0.0567	0.2957	0.0135	0.0213	-0.119	0.0203	0.032
cg00194230	0.5784	0.0188	0.0642	0.5714	0.0211	0.0722	0.3191	0.0155	0.0588	0.1429	0.0191	0.0428
cg00194245	0.0708	0.0126	0.0195	0.1071	0.0131	0.0251	0.187	0.0113	0.0185	-0.0476	0.015	0.028
cg00194277	0.538	0.0329	0.0256	0.3107	0.0176	0.0222	0.2209	0.0253	0.0352	-0.381	0.0206	0.0333
cg00194325	-0.0828	0.0113	0.0175	-0.125	0.0148	0.0261	0.5652	0.0181	0.0168	0.1667	0.0149	0.0183
cg00194690	-0.1177	0.0153	0.0353	0.1	0.0106	0.0428	-0.1765	0.013	0.0335	-0.0714	0.013	0.0205
cg00194780	0.1661	0.0129	0.0541	-0.1357	0.0149	0.061	0.3661	0.0132	0.0451	-0.2143	0.0163	0.0256
cg00194976	0.4825	0.0221	0.0435	-0.0607	0.0171	0.0285	0.2661	0.0265	0.0395	0.4524	0.0144	0.0225
cg00195054	-0.0035	0.0147	0.0205	0.5036	0.0136	0.0295	-0.4122	0.012	0.0193	-0.2381	0.0161	0.0293
cg00195179	0.2924	0.0121	0.0161	-0.05	0.0131	0.0227	0.2583	0.0153	0.0215	0.3333	0.0114	0.013
cg00195561	-0.1044	0.0184	0.0459	0.1821	0.0129	0.0301	0.1348	0.018	0.0264	0.2857	0.018	0.0238
cg00195646	0.6204	0.0314	0.0301	0.6143	0.0225	0.0263	0.4609	0.0261	0.0261	-0.5238	0.0228	0.0375
cg00195828	0.0579	0.0134	0.0222	0.5071	0.0135	0.0145	0.5278	0.0125	0.0139	0.2143	0.0103	0.0322
cg00196012	0.5469	0.0163	0.0204	0.4714	0.0131	0.0227	0.5643	0.0203	0.0224	-0.619	0.0118	0.0222
cg00196119	0.4724	0.0285	0.0331	0.0107	0.0238	0.0356	0.333	0.0211	0.0292	0.381	0.0414	0.0515
cg00196122	0.2407	0.0115	0.0244	0.0821	0.0132	0.0201	-0.2852	0.0134	0.0274	0.6667	0.058	0.105
cg00196166	-0.3246	0.021	0.0445	0.0107	0.0175	0.0231	0.46	0.0171	0.0159	-0.1429	0.0469	0.0701
cg00196267	0.6802	0.0282	0.0692	0.4821	0.0248	0.0707	0.5748	0.0258	0.0638	0.119	0.0174	0.0393
cg00196660	0.4038	0.0237	0.0568	0.6393	0.0204	0.0536	0.4243	0.0191	0.0514	0.6667	0.0283	0.0257
cg00196787	0.5242	0.0148	0.0149	0.0393	0.015	0.0513	0.3522	0.0172	0.031	0.3095	0.0108	0.0137
cg00196971	0.5112	0.0484	0.085	0.0964	0.0161	0.0631	0.653	0.0353	0.0642	0.4762	0.017	0.0393
cg00197006	0.3119	0.0234	0.0301	0.3036	0.0164	0.0312	0.4965	0.0274	0.0393	0.0476	0.0692	0.1015
cg00197028	0.3921	0.0214	0.0242	0.3464	0.0177	0.0233	0.1913	0.0164	0.0198	-0.2143	0.0135	0.0206
cg00197173	0.4927	0.0274	0.0286	0.4643	0.0254	0.0293	0.6313	0.019	0.0163	0.1667	0.0175	0.021
cg00197306	0.263	0.0129	0.0341	-0.1607	0.0135	0.0499	0.3122	0.0154	0.028	0.2857	0.0137	0.0302
cg00197373	-0.0091	0.0119	0.0392	0.3036	0.0122	0.0398	0.0148	0.0129	0.0404	0.381	0.0131	0.0183
cg00197659	0.1703	0.0156	0.0299	-0.0714	0.0119	0.0188	0.3678	0.0134	0.0177	-0.5952	0.0102	0.0182
cg00198141	0.0618	0.0139	0.0249	0.3393	0.0108	0.0457	-0.0557	0.0153	0.0289	-0.1905	0.0108	0.0163
cg00198241	0.1854	0.0154	0.0198	0.4607	0.0102	0.0205	0.4487	0.018	0.0187	0.1905	0.0165	0.0186
cg00198311	0.1379	0.0187	0.0256	0.15	0.0158	0.0306	0.1609	0.0144	0.0207	0.2381	0.0186	0.0225
cg00198703	0.2092	0.0132	0.0271	0.3536	0.0102	0.0149	0.08	0.0165	0.0326	0.2619	0.0123	0.0408
cg00198926	0.5507	0.0389	0.0184	0.6	0.0162	0.0249	-0.173	0.0156	0.023	-0.4524	0.0169	0.0268
cg00198969	0.4848	0.0141	0.0153	0.3393	0.0184	0.025	0.64	0.0168	0.0163	0	0.0196	0.0312
cg00199027	0.6655	0.0537	0.0659	0.3964	0.0245	0.054	0.6939	0.0307	0.0481	0.5952	0.0276	0.0471
cg00199399	0.512	0.0241	0.0245	0.3036	0.0259	0.0301	0.3852	0.0186	0.0199	0.1667	0.0722	0.1209
cg00199519	-0.1832	0.0179	0.0432	0.0107	0.0194	0.0365	0.0687	0.0234	0.0464	0.0714	0.0269	0.0508
cg00199753	0.1771	0.0133	0.0252	0.1857	0.0179	0.0255	0.2696	0.0175	0.022	0.4048	0.0158	0.0172
cg00200038	0.2135	0.0113	0.0184	-0.1643	0.0131	0.0228	0.2687	0.0122	0.0145	0.5	0.0105	0.0097
cg00200056	0.4566	0.0234	0.0241	0.5429	0.0246	0.0232	0.3304	0.0212	0.0359	-0.1905	0.0126	0.0268
cg00200170	0.0531	0.0182	0.0262	-0.2464	0.0132	0.0209	0.5565	0.0271	0.0287	0.4762	0.0627	0.0687
cg00200230	0.6744	0.0906	0.0609	0.4929	0.062	0.0684	0.3904	0.0637	0.0731	0.4286	0.0551	0.0654
cg00200283	0.3925	0.0721	0.0897	-0.125	0.0651	0.0931	0.5974	0.0889	0.0956	-0.5	0.0376	0.0835
cg00200469	-0.2463	0.0133	0.0331	0.1964	0.0112	0.0164	0.3861	0.0177	0.027	-0.5952	0.0257	0.0511
cg00200582	0.3714	0.0187	0.0177	0.1964	0.0166	0.0245	-0.0843	0.0143	0.0223	-0.1667	0.0116	0.0179
cg00200645	0.4366	0.0184	0.0306	0.5286	0.016	0.031	0.2287	0.0172	0.0304	-0.0476	0.0185	0.0242
cg00200755	0.3099	0.0294	0.0519	-0.1857	0.0213	0.0342	0.0852	0.0278	0.048	0	0.0206	0.0405
cg00200956	0.6772	0.0394	0.0328	0.6929	0.0346	0.0395	0.3791	0.0257	0.0321	-0.0952	0.0212	0.0291
cg00201145	0.4084	0.0285	0.0366	-0.0107	0.0216	0.0367	0.1583	0.0162	0.0353	0.0952	0.0216	0.0312
cg00201257	0.0594	0.0113	0.0165	-0.2821	0.0099	0.0157	-0.0409	0.0133	0.0189	-0.0476	0.0167	0.0255
cg00201321	0.524	0.0121	0.0128	0.1964	0.0111	0.0238	0.3783	0.0129	0.0157	0.4762	0.0108	0.0106
cg00201365	0.6881	0.032	0.0226	0.4929	0.0249	0.0237	0.2887	0.0156	0.0191	-0.5476	0.0161	0.0271
cg00201393	0.4685	0.0239	0.0176	0.675	0.014	0.0304	0.1635	0.0116	0.0144	0.6429	0.0198	0.0459
cg00201445	0.6074	0.0171	0.0243	0.1607	0.0205	0.0243	0.5643	0.019	0.0179	-0.3571	0.0103	0.0163
cg00201552	0.2188	0.0322	0.0386	0.0536	0.0214	0.0269	0.6452	0.0396	0.0255	0.3571	0.0582	0.141
cg00201670	-0.0554	0.0105	0.019	-0.2607	0.0111	0.0217	0.2965	0.0203	0.0263	-0.4048	0.0133	0.02
cg00201797	0.1386	0.0176	0.0605	-0.1821	0.0148	0.0726	0.0026	0.0163	0.0543	-0.5714	0.0162	0.0343
cg00201852	0.4298	0.0165	0.0195	0.1429	0.0192	0.0242	0.3487	0.0127	0.0147	0.119	0.0123	0.0161
cg00202176	0.0185	0.013	0.0321	-0.1679	0.017	0.0403	-0.1565	0.012	0.0266	-0.1667	0.0127	0.0208
cg00202246	0.6623	0.0416	0.0297	0.6929	0.0269	0.0234	0.3748	0.0188	0.0207	0.3333	0.0347	0.097
cg00202258	0.0283	0.0139	0.0533	0.6393	0.0157	0.0459	0.2148	0.0144	0.043	0.381	0.0141	0.0251
cg00202279	0.2332	0.0212	0.0561	0.1786	0.0152	0.0195	0.2548	0.0397	0.0352	0.2381	0.0479	0.0769
cg00202337	0.3468	0.0169	0.0187	0.575	0.0217	0.0231	0.3226	0.0146	0.0169	0.381	0.0104	0.013
cg00202520	0.1206	0.0192	0.0522	-0.1286	0.0125	0.0755	0.0217	0.0177	0.0443	0.6667	0.0148	0.0203
cg00202568	0.1767	0.0157	0.0247	-0.05	0.0153	0.022	0.253	0.0162	0.0192	0.4762	0.0101	0.0181
cg00202610	0.4846	0.0204	0.0301	0.4607	0.0168	0.0512	0.087	0.0161	0.0306	0	0.0144	0.0203
cg00202702	0.226	0.0173	0.0203	0.2	0.0127	0.0149	0.0574	0.0126	0.0243	0.4286	0.0145	0.021
cg00202819	-0.0337	0.0164	0.0327	0.2179	0.0229	0.0316	0.5035	0.0231	0.0263	0.1667	0.0202	0.0649
cg00202934	0.3923	0.0365	0.0374	-0.0286	0.0141	0.0505	0.4513	0.0171	0.037	-0.119	0.0154	0.0266
cg00203038	0.3893	0.0165	0.0186	-0.3321	0.0142	0.0247	-0.447	0.0148	0.0236	0.381	0.0231	0.0271
cg00203409	0.5988	0.0271	0.0254	0.6393	0.0278	0.0325	0.5296	0.0241	0.0286	0.119	0.0166	0.0305
cg00203410	0.4167	0.0139	0.0192	0.4393	0.0144	0.0234	0.3009	0.0119	0.017	0.4524	0.015	0.0167
cg00203456	0.0956	0.0131	0.0451	0.0607	0.0116	0.0274	-0.0148	0.0202	0.0394	-0.8333	0.0265	0.0683
cg00203504	0.4785	0.0252	0.0275	0.1714	0.0324	0.0462	0.3487	0.023	0.0296	0.1905	0.0271	0.0618
cg00203621	0.182	0.064	0.1112	0.2607	0.073	0.1164	0.3635	0.0848	0.103	-0.2857	0.0437	0.0708
cg00203658	0.6287	0.0183	0.0503	0.4607	0.0208	0.0566	0.48	0.0165	0.0431	0.1905	0.011	0.0304
cg00203736	0.4902	0.0416	0.0355	0.3786	0.027	0.0339	0.4409	0.0272	0.0278	0.381	0.0137	0.0173
cg00203805	0.3516	0.0118	0.0151	0.1393	0.0144	0.0176	0.5843	0.0161	0.0167	0.1905	0.0144	0.0211
cg00203838	0.444	0.0206	0.0343	-0.1179	0.0108	0.0383	0.4078	0.018	0.0259	-0.1429	0.0165	0.0227
cg00204065	0.6258	0.0193	0.0266	0.2143	0.0151	0.0287	0.4417	0.0122	0.0164	0.0952	0.0168	0.0222
cg00204262	0.2312	0.0178	0.0525	0.0179	0.0188	0.0403	0.2687	0.0187	0.0334	-0.0714	0.0138	0.0232
cg00204375	0.3451	0.0171	0.031	0.3286	0.0202	0.0262	0.3652	0.0199	0.0249	0.119	0.0216	0.0259
cg00204532	-0.025	0.0221	0.0344	-0.4214	0.0182	0.0371	0.5452	0.0274	0.0363	0.4048	0.0811	0.1054
cg00204649	0.1967	0.0129	0.0315	0.2393	0.013	0.0195	0.2861	0.0146	0.0197	-0.0714	0.0163	0.0237
cg00204743	0.6843	0.0417	0.0463	0.2393	0.0154	0.049	0.6009	0.0349	0.0388	0.3571	0.0175	0.0312
cg00204802	-0.0555	0.0122	0.0209	-0.1107	0.0108	0.0196	0.3304	0.0143	0.0217	0.2143	0.0179	0.0262
cg00205157	0.4045	0.016	0.0391	0.0321	0.0121	0.0329	0.4835	0.0195	0.0302	0.6667	0.0878	0.0526
cg00205522	0.6939	0.0286	0.0277	0.2714	0.0222	0.0272	0.4417	0.03	0.0325	0.2381	0.0398	0.0487
cg00205703	0.5914	0.0473	0.0397	0.5464	0.0426	0.0479	0.367	0.0362	0.0372	0.6667	0.0451	0.0413
cg00205746	-0.0135	0.0138	0.0483	0.0821	0.0153	0.0463	0.4443	0.0189	0.0527	-0.1429	0.0177	0.0817
cg00205765	0.6083	0.0393	0.031	0.6679	0.0495	0.0353	0.6209	0.0338	0.0331	0.0952	0.0301	0.0567
cg00205889	0.0395	0.0108	0.0193	0.0036	0.0113	0.0155	0.5626	0.0146	0.0115	0.0714	0.0268	0.0381
cg00206063	0.1617	0.0155	0.0274	0.675	0.0205	0.0313	0.4435	0.0191	0.0283	0.4286	0.0114	0.011
cg00206389	0.1051	0.0149	0.0285	0.2536	0.0112	0.0227	-0.1678	0.0155	0.0258	-0.3571	0.0194	0.0302
cg00206394	0.5697	0.0227	0.0591	0.55	0.0219	0.0549	0.3913	0.0159	0.0454	0.2619	0.0135	0.0235
cg00206468	0.3281	0.0164	0.0329	-0.2607	0.014	0.0376	0.507	0.0181	0.0273	-0.4048	0.0117	0.0183
cg00206487	0.423	0.0396	0.0503	0.1214	0.0343	0.0461	0.6183	0.0378	0.0301	0.0476	0.0309	0.038
cg00206636	0.3654	0.0197	0.0317	0.3036	0.0186	0.0337	0.2096	0.0188	0.0296	-0.4048	0.0195	0.0305
cg00206678	0.5464	0.0182	0.0203	0.275	0.0152	0.025	0.4365	0.0181	0.0204	0.2857	0.0219	0.0315
cg00206718	0.3783	0.0195	0.0334	0.1214	0.0162	0.0418	-0.0157	0.0167	0.032	0.619	0.0117	0.0124
cg00206965	0.2166	0.023	0.0429	0.4821	0.0189	0.0336	0.5383	0.0178	0.0394	0.6667	0.0223	0.019
cg00206966	0.1183	0.0174	0.0675	-0.1357	0.0159	0.0808	-0.1574	0.0118	0.0626	0.1667	0.0136	0.043
cg00207008	0.6053	0.0799	0.074	0.2036	0.0777	0.0776	0.5217	0.0751	0.069	0.4048	0.0525	0.0637
cg00207227	0.4809	0.0221	0.0517	0.3964	0.0243	0.0705	0.5391	0.023	0.0523	0.0952	0.0168	0.0229
cg00207392	0.3889	0.0154	0.017	0.0286	0.0109	0.021	0.1722	0.0139	0.0222	-0.6429	0.0118	0.019
cg00207731	0.6229	0.0669	0.0673	0.5929	0.0455	0.0387	0.3296	0.0451	0.058	0.2143	0.0498	0.1123
cg00207856	0.4647	0.0226	0.0246	0.3036	0.0198	0.0238	0.427	0.0289	0.0322	0.0714	0.0214	0.0308
cg00207873	0.2645	0.0172	0.0634	-0.0107	0.0183	0.0666	-0.1183	0.0182	0.0625	0.2143	0.0168	0.0419
cg00207916	0.3649	0.0141	0.0158	-0.0643	0.0147	0.0213	0.4426	0.0193	0.0234	-0.1667	0.0132	0.0191
cg00207921	0.6195	0.0427	0.0412	0.0107	0.0206	0.0438	0.1991	0.0231	0.0397	0.4762	0.0169	0.018
cg00207939	0.5592	0.0413	0.0225	0.5464	0.0264	0.0269	0.6826	0.0245	0.0324	-0.0238	0.0108	0.0147
cg00208000	0.1931	0.0174	0.0268	0.4	0.0213	0.0263	0.5226	0.0151	0.0158	0.1429	0.0119	0.0142
cg00208305	0.6488	0.0324	0.0317	0.5036	0.0269	0.025	0.6887	0.0233	0.0306	0.0714	0.0247	0.0326
cg00208307	0.0381	0.0297	0.0504	-0.2643	0.0226	0.0347	0.16	0.0271	0.0363	-0.2619	0.0471	0.0593
cg00208494	0.5711	0.0245	0.0424	0.5786	0.025	0.0569	0.2983	0.0174	0.0375	0.0714	0.0179	0.0283
cg00208761	0.637	0.0181	0.0159	0.4393	0.0177	0.0186	0.1165	0.0163	0.0227	0.1429	0.0134	0.019
cg00208951	0.4162	0.0241	0.0628	0.2643	0.0207	0.0493	0.1626	0.0165	0.0474	0	0.0165	0.0295
cg00209105	0.487	0.0178	0.0286	0.6964	0.0203	0.0399	0.2713	0.0204	0.0315	0.3095	0.0169	0.018
cg00209206	-0.044	0.0119	0.0224	-0.0821	0.0152	0.0261	0.0835	0.0164	0.0247	-0.5714	0.0155	0.026
cg00209484	-0.0048	0.0129	0.0263	0.1964	0.0151	0.0343	0.2496	0.0154	0.0244	0.3333	0.0203	0.0175
cg00209623	0.2576	0.0306	0.0395	0.0679	0.0146	0.0482	0.0643	0.015	0.045	-0.1429	0.0166	0.0418
cg00209676	-0.1414	0.0137	0.0216	-0.3607	0.0133	0.0334	0.3817	0.0153	0.0222	0.0476	0.0141	0.0208
cg00209695	0.3996	0.0306	0.0361	0.4643	0.0284	0.0411	0.2261	0.0252	0.0258	0	0.0249	0.0318
cg00209831	0.5653	0.0315	0.0795	0.3571	0.0271	0.028	0.4104	0.0257	0.0382	-0.3095	0.0256	0.0377
cg00209923	0.6691	0.0374	0.0375	0.6679	0.0354	0.0399	0.5426	0.0402	0.0429	0.2143	0.03	0.0418
cg00210016	0.1628	0.016	0.0507	-0.325	0.0135	0.0582	0.1504	0.0188	0.0464	0.3571	0.0209	0.0445
cg00210133	0.331	0.0174	0.0577	-0.05	0.0128	0.0625	0.2817	0.0181	0.0654	0.2857	0.0228	0.0298
cg00210288	0.2994	0.019	0.0642	-0.2321	0.013	0.0737	0.2357	0.0179	0.0598	-0.5476	0.0148	0.0352
cg00210378	-0.1234	0.0148	0.0204	0.1857	0.0147	0.029	0.4965	0.0156	0.018	-0.119	0.0122	0.0246
cg00210473	0.1479	0.0137	0.0263	0.2393	0.0175	0.0425	0.0183	0.0144	0.0379	-0.2619	0.0104	0.0302
cg00210538	0.0407	0.0135	0.0192	0.2679	0.0133	0.0218	-0.173	0.0177	0.0309	0.619	0.0132	0.0179
cg00210648	0.5752	0.0196	0.0301	-0.175	0.0149	0.0265	0.16	0.0225	0.0292	-0.6667	0.0133	0.0234
cg00210702	0.1791	0.0131	0.0251	0.4321	0.0142	0.0298	0.2209	0.0156	0.0206	0.3571	0.0128	0.0145
cg00211087	0.2699	0.0169	0.0553	0.4429	0.0208	0.0461	0.2496	0.0169	0.0461	0.1905	0.0254	0.0463
cg00211126	-0.0431	0.013	0.0341	0.1964	0.0137	0.0299	0.2765	0.0177	0.0327	-0.1905	0.0163	0.0249
cg00211232	0.6802	0.0368	0.0234	0.5107	0.0245	0.0234	0.5313	0.0173	0.0182	0.2381	0.0196	0.0305
cg00211245	0.3931	0.0127	0.0201	0.3464	0.0151	0.0186	0.1235	0.0118	0.0174	-0.7143	0.0111	0.0187
cg00211372	0.4075	0.0336	0.0375	0.2714	0.0391	0.0469	0.4757	0.0398	0.0404	0.4762	0.059	0.0714
cg00211507	0.1393	0.0159	0.024	0.2893	0.0132	0.033	0.0878	0.0165	0.0217	0	0.0199	0.0264
cg00211609	0.6556	0.0343	0.0671	0.0464	0.0156	0.0993	0.5757	0.0213	0.0704	-0.2857	0.0174	0.0475
cg00211719	0.5001	0.032	0.0189	0.1893	0.0115	0.0155	0.5165	0.0216	0.0218	0.0952	0.0201	0.0359
cg00211997	0.4881	0.0265	0.0287	0.4464	0.0263	0.0253	0.6574	0.0281	0.0221	-0.3571	0.02	0.0415
cg00212058	0.1348	0.0126	0.0245	0.2857	0.0139	0.0287	0.6609	0.0229	0.0242	0.4286	0.0303	0.0277
cg00212114	-0.0955	0.0129	0.0225	0.3071	0.0139	0.0186	-0.4496	0.0138	0.0235	-0.2143	0.0162	0.0247
cg00212245	0.6633	0.0232	0.0216	0.4714	0.0192	0.0262	0.1348	0.0213	0.0244	0.4762	0.0185	0.0316
cg00212470	0.4522	0.0205	0.0282	0.3714	0.0174	0.0278	0.1183	0.0138	0.0201	0.6429	0.014	0.0111
cg00212512	0.3608	0.0172	0.0308	0.6857	0.0209	0.0467	0.2461	0.0196	0.0341	0.3571	0.0258	0.032
cg00213112	-0.103	0.013	0.0386	-0.1929	0.0115	0.0286	0.1409	0.0184	0.0355	0.119	0.0355	0.2037
cg00213119	0.0561	0.0117	0.0241	0	0.0102	0.0226	0.2348	0.0162	0.0205	-0.119	0.0102	0.0157
cg00213177	0.359	0.0285	0.0416	0.5214	0.0189	0.0188	0.3661	0.0362	0.0394	-0.0238	0.0775	0.1038
cg00213616	0.4419	0.0162	0.0204	0.1857	0.0134	0.0348	0.3122	0.0148	0.017	0.3333	0.0188	0.0372
cg00213745	0.1912	0.0154	0.0209	0.4964	0.012	0.0146	0.1843	0.0137	0.0176	0.381	0.0156	0.013
cg00214268	0.6391	0.059	0.0502	0.2071	0.0461	0.0509	0.4313	0.0491	0.0604	-0.7619	0.0461	0.0933
cg00214353	0.5955	0.0352	0.0321	0.4	0.0233	0.0292	0.133	0.0225	0.0311	0.6667	0.0226	0.0143
cg00214395	0.612	0.0288	0.0838	0.5286	0.0327	0.132	0.5739	0.041	0.1157	0.6667	0.0252	0.1186
cg00214504	0.1668	0.0153	0.0206	0.1286	0.0166	0.0239	0.5661	0.0231	0.0228	-0.381	0.0553	0.114
cg00214688	0.4554	0.0172	0.0342	0.5607	0.0162	0.0506	0.42	0.017	0.0297	-0.119	0.0184	0.0258
cg00214724	0.2488	0.015	0.0188	0.35	0.0179	0.021	0.2052	0.0171	0.0203	-0.5714	0.0215	0.0341
cg00214780	0.0191	0.0307	0.1097	-0.0536	0.0365	0.147	0.1426	0.0422	0.0965	-0.0714	0.0327	0.2507
cg00215133	0.2248	0.0214	0.0376	0.2036	0.0176	0.0397	0.3104	0.0228	0.0343	0.4048	0.0183	0.0268
cg00215182	0.5105	0.0226	0.0419	0.6643	0.02	0.0466	0.6017	0.0237	0.0343	0.619	0.0255	0.0302
cg00215214	-0.1508	0.0172	0.069	0.1679	0.0177	0.0505	0.2765	0.0282	0.0602	-0.3333	0.0161	0.0757
cg00215483	0.4649	0.0195	0.0233	0.5786	0.0148	0.024	0.1826	0.0204	0.0184	0.4524	0.0106	0.009
cg00215671	0.1244	0.013	0.0176	-0.075	0.0135	0.0225	0.3078	0.0212	0.0226	-0.0476	0.0535	0.1277
cg00215722	0.6045	0.0435	0.0931	0.5607	0.0391	0.0621	0.2983	0.0245	0.0764	0.1429	0.0381	0.0716
cg00215887	0.3215	0.0221	0.0355	-0.0071	0.0151	0.0398	0.2348	0.0222	0.0322	0.0476	0.0104	0.0154
cg00215896	0.0204	0.0172	0.0375	0.4607	0.0168	0.0243	-0.1139	0.0166	0.0305	0.4286	0.0199	0.029
cg00216061	0.3314	0.0942	0.0427	0.3107	0.1002	0.0391	0.5643	0.013	0.0328	0.4524	0.0143	0.0188
cg00216073	0.6742	0.0362	0.0283	0.5464	0.0172	0.0165	0.147	0.0207	0.0252	0.0952	0.0204	0.0298
cg00216116	0.0841	0.0168	0.0992	0.075	0.0173	0.0713	0.0009	0.0179	0.0716	0.4048	0.0112	0.0671
cg00216131	0.6933	0.0561	0.0489	0.4321	0.0178	0.0564	0.4809	0.0179	0.04	-0.3333	0.0143	0.0298
cg00216180	0.2045	0.0135	0.0402	0.1429	0.0117	0.0401	0.1757	0.0181	0.0368	0.4048	0.016	0.019
cg00216281	0.1511	0.0168	0.0223	-0.3429	0.0122	0.0228	0.4678	0.0175	0.0199	0.6429	0.0212	0.0364
cg00216549	0.5553	0.0276	0.0275	0.375	0.0322	0.0439	0.3026	0.0243	0.0249	0.1429	0.0234	0.0503
cg00216589	0.1938	0.0164	0.0554	-0.0036	0.0133	0.055	0.1878	0.0162	0.0484	-0.1429	0.0125	0.0382
cg00216760	0.6241	0.0302	0.0478	0.1393	0.0211	0.0516	0.4617	0.0236	0.0388	0.5238	0.0166	0.0291
cg00216804	0.631	0.0357	0.0375	0.5286	0.027	0.0322	0.6165	0.0257	0.0194	0.4762	0.0224	0.0192
cg00217055	0.0548	0.0119	0.0251	-0.0786	0.0125	0.0194	0.2304	0.0116	0.0285	-0.1667	0.0208	0.0559
cg00217171	-0.0243	0.0151	0.0444	-0.5643	0.0151	0.0425	0.1278	0.0155	0.0438	0.3095	0.0139	0.033
cg00217225	0.2725	0.0148	0.0195	0.4857	0.0213	0.02	0.4643	0.0175	0.0177	-0.2619	0.0114	0.0163
cg00217442	0.1764	0.0154	0.0371	0.2179	0.0193	0.0501	-0.1417	0.017	0.0317	-0.0714	0.0222	0.0286
cg00217553	0.4558	0.0169	0.0194	0.4321	0.0183	0.0194	0.6965	0.0172	0.0156	0.1667	0.0209	0.0172
cg00217584	-0.161	0.0126	0.084	-0.325	0.0103	0.0953	-0.153	0.0121	0.0844	-0.4286	0.0133	0.0479
cg00217859	0.4202	0.0708	0.0898	0.5607	0.0498	0.0427	0.2913	0.0493	0.0719	0.4524	0.0536	0.0548
cg00218134	0.514	0.0254	0.0434	0.3964	0.0209	0.0297	0.3104	0.0224	0.044	0	0.0251	0.0367
cg00218149	0.5866	0.0381	0.0222	0.1464	0.0179	0.0366	0.4183	0.0182	0.0219	0.3333	0.0106	0.0118
cg00218415	0.0388	0.0137	0.0489	-0.1071	0.0117	0.025	0.5035	0.016	0.0335	-0.0952	0.0171	0.0399
cg00218649	0.4875	0.0169	0.0318	0.2821	0.0211	0.0477	-0.0922	0.0209	0.034	0.6905	0.0111	0.0116
cg00218792	0.4915	0.0167	0.0244	0.5786	0.0175	0.04	-0.0296	0.0129	0.0217	-0.4762	0.0182	0.03
cg00218840	0.6044	0.0689	0.051	-0.1536	0.0255	0.1519	0.2687	0.0301	0.0893	0.6905	0.0213	0.0188
cg00218939	0.4382	0.0204	0.0552	0.5	0.0165	0.0663	-0.067	0.0162	0.0541	0.2857	0.0179	0.025
cg00218945	0.1109	0.0107	0.0167	-0.0143	0.0116	0.0171	0.2365	0.0126	0.0162	0.0952	0.0105	0.0134
cg00219151	0.0963	0.0117	0.0175	0.2571	0.0122	0.0213	0.4757	0.0132	0.0172	0.3333	0.0155	0.0424
cg00219155	-0.0433	0.0193	0.0366	0.0214	0.0108	0.0157	0.1513	0.0173	0.0304	-0.1429	0.0132	0.0169
cg00219596	0.1869	0.0226	0.0296	0.6214	0.0167	0.0201	0.393	0.0151	0.0148	0.2619	0.0197	0.0263
cg00219653	0.4958	0.023	0.0291	0.5536	0.026	0.0237	0.5365	0.0253	0.0273	-0.5952	0.024	0.0439
cg00219756	0.2228	0.0162	0.0297	-0.5321	0.0169	0.0263	0.5226	0.0122	0.0185	-0.8571	0.0418	0.0702
cg00219763	0.374	0.0186	0.0244	0.1786	0.0203	0.0782	0.2383	0.0215	0.032	-0.381	0.0103	0.0171
cg00219795	0.6945	0.0267	0.0232	0.5786	0.0209	0.0344	0.3817	0.0177	0.0213	-0.0714	0.0232	0.0354
cg00219855	0.061	0.0172	0.0225	-0.1286	0.0164	0.0321	0.4887	0.0146	0.018	-0.0476	0.0145	0.0289
cg00219947	0.2137	0.0195	0.0443	-0.0429	0.0198	0.0385	0.2783	0.0505	0.0458	0	0.0349	0.056
cg00220113	0.5163	0.0254	0.024	0.675	0.0183	0.0149	0.5652	0.0206	0.0175	-0.1905	0.02	0.0336
cg00220145	-0.0775	0.0163	0.0267	-0.2571	0.016	0.0284	-0.0139	0.0132	0.0266	0.3571	0.0147	0.0204
cg00220221	0.1435	0.014	0.0237	0.3786	0.0118	0.0311	0.333	0.0135	0.0253	-0.3333	0.0142	0.0248
cg00220335	0.2803	0.0253	0.05	0.65	0.0301	0.0684	0.1861	0.0237	0.0465	0.0238	0.0166	0.0225
cg00220429	0.2573	0.0235	0.0306	0.3786	0.043	0.0295	0.2896	0.0191	0.0234	0.0238	0.0186	0.0252
cg00220654	0.4813	0.0275	0.0285	0.5071	0.0254	0.028	0.4557	0.0316	0.017	0.5952	0.0235	0.0267
cg00220677	0.5807	0.0458	0.0242	0.4179	0.0235	0.0283	0.4913	0.0248	0.0233	0.5	0.0298	0.0303
cg00220692	0.2428	0.0138	0.0322	-0.15	0.0118	0.0391	0.4383	0.0167	0.0346	0.3333	0.0118	0.0156
cg00220769	0.0816	0.0145	0.0509	-0.1536	0.0182	0.0285	0.2304	0.0153	0.0399	-0.0714	0.02	0.0315
cg00221035	0.0191	0.0128	0.0419	-0.2786	0.0199	0.0336	0.2009	0.0165	0.04	-0.4286	0.0181	0.0538
cg00221525	0.2343	0.0558	0.1279	-0.6107	0.0397	0.124	0.393	0.0409	0.1459	0	0.0896	0.1664
cg00221668	0.1437	0.0157	0.024	0.15	0.0153	0.0305	0.3191	0.0181	0.02	0.5238	0.0137	0.0148
cg00221714	0.2707	0.0186	0.0222	0.0107	0.0129	0.0236	0.5496	0.0193	0.0171	0.3333	0.022	0.0475
cg00221736	-0.0246	0.0103	0.0241	0.0964	0.0101	0.0257	0.5017	0.0137	0.0189	-0.8571	0.0163	0.0332
cg00221775	0.373	0.0474	0.0746	0.1214	0.033	0.0427	0.5548	0.055	0.0571	0.1429	0.0439	0.0582
cg00221805	0.2742	0.013	0.0182	-0.0821	0.0144	0.0325	0.233	0.0136	0.022	-0.1905	0.0165	0.0231
cg00221904	0.1331	0.0157	0.0288	0.4643	0.0156	0.0348	-0.0217	0.0177	0.0276	0.5476	0.0176	0.0176
cg00221980	0.1813	0.0169	0.0249	0.1393	0.0136	0.027	0.3165	0.0147	0.0193	-0.5	0.0161	0.0281
cg00221993	0.2061	0.0119	0.0151	0.0214	0.0104	0.02	-0.113	0.0136	0.0233	-0.0714	0.0128	0.0202
cg00222056	0.2226	0.0151	0.0269	-0.1286	0.0157	0.0262	0.5165	0.0172	0.0178	0	0.0104	0.0164
cg00222125	0.0022	0.0224	0.0334	-0.2679	0.0201	0.0365	0.2365	0.0198	0.0289	0.5238	0.0408	0.0532
cg00222625	0.0144	0.0168	0.0278	0.0643	0.0107	0.0164	-0.2496	0.0162	0.0252	0.5238	0.052	0.1098
cg00222646	0.6413	0.0287	0.0314	0.4893	0.0375	0.0385	0.2435	0.0243	0.0361	0.4762	0.0686	0.0958
cg00222656	0.2662	0.0193	0.0298	-0.4643	0.0134	0.0267	0.1948	0.0139	0.0246	0.2857	0.0109	0.0145
cg00222684	0.2028	0.0153	0.0318	0.0143	0.0171	0.0254	0.1026	0.0119	0.0197	0.119	0.0149	0.02
cg00222801	0.2669	0.0164	0.0206	0.1571	0.0131	0.0176	0.387	0.0191	0.0203	0.1667	0.0185	0.0282
cg00222830	0.6909	0.0394	0.037	0.6964	0.0335	0.0405	0.4296	0.0365	0.0322	0.4286	0.0304	0.029
cg00222995	0.0039	0.0335	0.1228	-0.1536	0.0195	0.1274	-0.1348	0.029	0.1383	-0.0952	0.033	0.1769
cg00223042	0.2972	0.0124	0.0168	0.4786	0.0294	0.093	0.2235	0.0158	0.0266	0.5952	0.0124	0.0138
cg00223135	0.1832	0.0209	0.0722	0.125	0.0195	0.0468	0.2461	0.0158	0.0419	-0.4286	0.0155	0.0309
cg00223647	0.5294	0.0371	0.0352	0.4536	0.028	0.0374	0.4974	0.0206	0.0248	0.3333	0.0154	0.0178
cg00223703	0.4431	0.0155	0.058	0.1071	0.014	0.0622	0.0539	0.0186	0.0562	-0.0714	0.0171	0.0279
cg00223767	0.459	0.0308	0.014	0.3679	0.0113	0.02	0.3783	0.0158	0.0185	0.5714	0.0353	0.0233
cg00224222	0.6883	0.0191	0.0151	0.4321	0.0199	0.0205	0.413	0.0233	0.0275	0.1905	0.0286	0.0316
cg00224369	0.205	0.0153	0.0199	0.3857	0.0211	0.0253	0.1496	0.0156	0.0198	-0.5476	0.0126	0.0227
cg00224496	0.1592	0.0257	0.0366	-0.2036	0.0228	0.0349	0.1504	0.0279	0.0385	-0.8095	0.0302	0.0544
cg00224523	-0.0008	0.0115	0.0212	0.1429	0.0125	0.0261	-0.0513	0.0113	0.0216	-0.3095	0.02	0.028
cg00224565	0.3048	0.019	0.0613	0.4179	0.0158	0.0635	0.22	0.0153	0.0482	-0.0476	0.0196	0.0327
cg00224650	0.1942	0.0135	0.027	0.1571	0.0189	0.0255	0.1139	0.0146	0.0199	-0.1905	0.0134	0.0196
cg00224671	0.4911	0.0196	0.0195	0.5714	0.0236	0.0229	0.2548	0.0163	0.0184	0.2381	0.0122	0.0188
cg00224834	0.1006	0.0107	0.0191	0.1571	0.0169	0.0256	0.2478	0.015	0.021	-0.1905	0.0124	0.0213
cg00225221	0.0959	0.0356	0.0688	-0.0429	0.0331	0.0449	0.2939	0.044	0.0569	-0.1429	0.0677	0.1356
cg00225603	0.0581	0.0319	0.0867	0.4393	0.0327	0.1419	0.6374	0.0352	0.0919	0.6667	0.0211	0.0712
cg00225697	0.5543	0.0311	0.0268	0.2107	0.0321	0.0368	0.1643	0.0294	0.0302	0.2619	0.0175	0.0204
cg00225910	-0.014	0.013	0.0571	-0.3321	0.0119	0.0584	0.4583	0.0143	0.0512	0.381	0.0133	0.0154
cg00225947	0.2596	0.0173	0.0415	0.3571	0.0151	0.0358	0.0409	0.0137	0.0308	-0.0476	0.0121	0.0192
cg00226093	0.6713	0.0453	0.0412	0.375	0.017	0.0501	0.4783	0.0235	0.046	0.6429	0.029	0.0316
cg00226340	0.1785	0.012	0.0226	0.2679	0.0127	0.0193	0.1235	0.0139	0.0181	0.3571	0.0145	0.0274
cg00226489	0.3549	0.021	0.024	0.2786	0.0206	0.0191	0.0052	0.0125	0.0171	0.0714	0.0138	0.0225
cg00226689	0.4191	0.0389	0.0416	0.4357	0.0249	0.0308	0.4548	0.028	0.0394	0.4048	0.091	0.0667
cg00226849	0.254	0.0189	0.0203	0.1857	0.0145	0.0241	0.2348	0.015	0.0196	-0.1429	0.0208	0.0343
cg00226904	0.4102	0.0149	0.0181	0.4464	0.0152	0.0158	-0.0313	0.0155	0.0229	0.3333	0.0108	0.0222
cg00227154	0.6262	0.031	0.022	0.675	0.0236	0.023	0.4678	0.0176	0.0185	0.2143	0.0215	0.0189
cg00227559	-0.0663	0.0158	0.0328	0.1893	0.0173	0.0192	0.5052	0.0191	0.0258	0.2381	0.0244	0.0365
cg00227784	-0.0767	0.0146	0.0444	0.0036	0.0178	0.0417	0.1348	0.0167	0.0346	-0.0952	0.0181	0.023
cg00228113	0.3857	0.0117	0.0137	0.1679	0.0101	0.0135	0.3096	0.0133	0.0166	0.0952	0.0143	0.0195
cg00228118	0.4161	0.0158	0.0294	0.3	0.018	0.0262	0.3626	0.0141	0.0213	-0.2857	0.012	0.0173
cg00228629	0.6951	0.0393	0.0495	0.1321	0.0205	0.0518	0.6983	0.0236	0.046	0.3333	0.0327	0.0531
cg00228689	0.3781	0.0157	0.0408	-0.1286	0.0157	0.0565	0.3191	0.02	0.0447	0.0476	0.0183	0.0317
cg00228738	0.519	0.0187	0.0351	0.5786	0.0177	0.0527	0.3939	0.0149	0.0458	0.0238	0.0166	0.0233
cg00228756	0.2508	0.0176	0.0288	0.35	0.0178	0.0293	0.3617	0.0139	0.0224	0.2857	0.0138	0.0179
cg00228796	0.4152	0.0287	0.0339	0.4536	0.0221	0.0404	-0.1	0.016	0.0315	-0.0714	0.0147	0.0283
cg00229192	0.5031	0.0638	0.0564	0.4893	0.0699	0.0867	0.4417	0.0576	0.0642	-0.3095	0.0539	0.0937
cg00229359	0.2027	0.0142	0.0267	0.3714	0.0158	0.0307	0.1278	0.0118	0.0193	0.0238	0.0125	0.0177
cg00229423	0.4686	0.0188	0.0283	0.4643	0.0232	0.0241	0.2583	0.0202	0.0322	-0.1429	0.0207	0.0307
cg00229477	0.5738	0.0533	0.0481	0.25	0.0523	0.061	0.647	0.0357	0.0342	0.0238	0.0624	0.1177
cg00229809	0.5217	0.0227	0.0764	0.6429	0.0228	0.0743	0.6452	0.0314	0.0699	0.5952	0.0229	0.05
cg00230205	0.3627	0.0185	0.035	0.5286	0.0157	0.0373	0.4974	0.0202	0.0253	0.0714	0.0114	0.0253
cg00230214	0.3411	0.0217	0.0272	0.5857	0.0271	0.0291	0.6313	0.0229	0.0241	0.4524	0.0199	0.0258
cg00230316	0.4126	0.0213	0.0446	0.6464	0.0157	0.0456	0.1887	0.0213	0.0382	0.0952	0.0148	0.0251
cg00230342	0.4744	0.0175	0.0285	0.4643	0.0204	0.0493	0.5322	0.0244	0.0347	0.0476	0.0139	0.0219
cg00230393	0.1901	0.0199	0.0377	0	0.0133	0.0323	-0.0861	0.0195	0.0383	0.4286	0.0192	0.0348
cg00230550	0.3976	0.0178	0.04	0.0464	0.0153	0.0482	-0.2765	0.0152	0.0444	-0.381	0.0199	0.0303
cg00230715	0.2534	0.0366	0.0439	0.3214	0.0391	0.0456	0.3357	0.0333	0.0382	0.3333	0.032	0.0468
cg00230753	-0.0034	0.0123	0.0166	0.3536	0.0101	0.0172	0.5157	0.0115	0.0113	0.119	0.0123	0.0142
cg00230815	0.4445	0.0497	0.0495	0.6857	0.0648	0.0461	0.2965	0.055	0.0516	-0.0952	0.0575	0.0894
cg00230837	0.5512	0.0168	0.0219	0.0571	0.0142	0.0214	-0.0409	0.0188	0.0282	-0.0714	0.0211	0.0286
cg00231346	-0.0706	0.0135	0.0381	0.4143	0.0191	0.0322	0.2765	0.0167	0.0466	0.0714	0.018	0.0254
cg00231361	0.5638	0.0376	0.0382	0.5	0.0181	0.022	0.2235	0.0237	0.0279	0.1429	0.0243	0.0334
cg00231521	-0.0431	0.0111	0.031	0.0036	0.0101	0.0178	0.0017	0.0156	0.0294	0.3095	0.0134	0.0166
cg00231618	0.5735	0.0189	0.0208	0.4536	0.015	0.0158	0.2522	0.0153	0.0193	0.2143	0.013	0.0169
cg00231729	0.3907	0.0273	0.0402	0.0964	0.021	0.0325	0.1174	0.0431	0.0551	0.1667	0.0483	0.065
cg00231754	0.1422	0.0115	0.0154	0.1214	0.0167	0.0238	0.287	0.0144	0.0199	-0.3095	0.0133	0.0211
cg00231812	0.1582	0.0128	0.0179	0.5964	0.0406	0.0167	0.2948	0.0123	0.0194	0.2381	0.0132	0.0388
cg00232059	0.5389	0.0177	0.0787	0.3321	0.0195	0.101	0.2678	0.017	0.0751	-0.1667	0.0159	0.0468
cg00232261	0.3386	0.0212	0.0302	0.4143	0.0175	0.0265	-0.2704	0.0144	0.0255	-0.2143	0.0185	0.0258
cg00232417	0.5676	0.0214	0.0388	0.5607	0.0243	0.045	0.2435	0.0149	0.0279	-0.5952	0.0149	0.0238
cg00232445	0.1922	0.017	0.0407	0.2143	0.0152	0.0433	0.2157	0.014	0.0322	0.4048	0.0155	0.0172
cg00232453	0.6738	0.0257	0.0204	0.4786	0.0181	0.0196	0.6383	0.034	0.0378	0.5	0.0214	0.0512
cg00232535	0.1519	0.0158	0.0361	0.2321	0.015	0.0275	0.347	0.0172	0.0212	0.1667	0.015	0.018
cg00232624	0.214	0.0102	0.0195	-0.125	0.0104	0.0151	0.2765	0.0132	0.014	-0.1905	0.0374	0.0521
cg00232952	0.0522	0.0462	0.0687	0.1536	0.0433	0.0572	0.2939	0.0416	0.0438	-0.5238	0.0635	0.1216
cg00232996	0.4161	0.0287	0.0316	0.5679	0.0262	0.0267	0.4635	0.025	0.028	0.5714	0.0291	0.0365
cg00233018	0.5929	0.0381	0.0407	0.4571	0.0218	0.0404	0.3348	0.0204	0.0501	0.619	0.0222	0.0333
cg00233198	0.347	0.0184	0.0201	-0.0821	0.0176	0.0309	0.5983	0.0214	0.0206	0.1429	0.0162	0.024
cg00233257	0.6204	0.0185	0.0172	0.15	0.0153	0.0213	0.3878	0.0157	0.018	0.3571	0.0187	0.0309
cg00233485	0.173	0.0138	0.0191	0.5	0.0103	0.0107	0.3243	0.0119	0.0189	0.0476	0.0171	0.0326
cg00233779	0.34	0.0159	0.0597	0.0643	0.0151	0.0659	0.2	0.0186	0.0556	-0.2381	0.0188	0.0408
cg00234293	-0.0749	0.0117	0.0299	-0.1429	0.0121	0.0289	0.0591	0.0185	0.0363	0	0.0132	0.0203
cg00234321	0.6178	0.028	0.0281	0.5071	0.0333	0.0325	0.3583	0.0186	0.022	0.2619	0.0175	0.0251
cg00234370	0.6496	0.0438	0.0221	0.6286	0.0151	0.0113	0.613	0.0165	0.0146	0.5476	0.016	0.0136
cg00234624	0.1181	0.0114	0.0151	-0.2857	0.0126	0.0276	0.1165	0.0134	0.0178	0.6429	0.0137	0.0141
cg00234645	-0.0522	0.0534	0.1111	0.2036	0.0628	0.1161	0.3617	0.0813	0.0726	0.381	0.0742	0.094
cg00234719	0.1177	0.013	0.0184	0.3071	0.0195	0.0226	-0.0774	0.0179	0.026	-0.3333	0.0276	0.0474
cg00235289	0.5473	0.0462	0.0373	0.45	0.0285	0.0332	0.3704	0.0277	0.034	-0.2381	0.0273	0.0427
cg00235336	0.3269	0.0156	0.0178	-0.1929	0.0132	0.0243	0.0104	0.0162	0.0244	-0.2857	0.0245	0.0473
cg00235442	0.5741	0.0238	0.0243	0.3107	0.0195	0.0242	0.2765	0.0162	0.0188	-0.2857	0.022	0.0318
cg00235460	0.155	0.0181	0.0235	0.2714	0.0173	0.0328	0.3487	0.0181	0.0149	0.6429	0.0161	0.0148
cg00235657	0.3961	0.0194	0.0229	0.4036	0.017	0.0298	0.4557	0.0139	0.0211	0.381	0.0113	0.0148
cg00235671	0.3279	0.0169	0.0358	0.4536	0.0183	0.0513	0.6383	0.023	0.0369	0.4762	0.0336	0.031
cg00236005	0.4604	0.0308	0.0411	0.7	0.0179	0.0426	0.1991	0.0179	0.0302	0.5714	0.0339	0.0361
cg00236052	0.2237	0.0184	0.0239	-0.0071	0.0139	0.0216	0.4296	0.0195	0.0188	0.3095	0.0129	0.0229
cg00236141	-0.0257	0.0117	0.0181	0.2464	0.013	0.0165	0.2913	0.0138	0.0178	0.6429	0.0126	0.0123
cg00236249	0.0442	0.0128	0.02	-0.1643	0.0126	0.0215	0.2513	0.0184	0.0229	-0.7143	0.0133	0.0213
cg00236302	0.346	0.0197	0.1705	0.0071	0.0282	0.2467	0.6817	0.0288	0.2401	-0.0714	0.023	0.3502
cg00236467	0.4574	0.0264	0.0244	0.6071	0.0202	0.0189	0.2487	0.0151	0.0183	0.2381	0.0217	0.0311
cg00236696	0.2975	0.0112	0.0321	-0.2893	0.0117	0.024	0.1678	0.0144	0.0377	-0.4048	0.0107	0.0296
cg00236766	0.057	0.0143	0.0282	-0.0821	0.0107	0.0283	0.4783	0.016	0.0236	-0.3571	0.0169	0.0241
cg00236832	0.6417	0.0259	0.0189	0.1464	0.0214	0.028	0.3348	0.0223	0.0266	0.5	0.0181	0.0242
cg00236877	0.0642	0.0103	0.0172	0.6214	0.0127	0.0163	0.0122	0.0145	0.0214	0	0.0116	0.0147
cg00236922	0.6144	0.0237	0.0493	0.6786	0.0293	0.0462	0.5383	0.0207	0.0438	0.3571	0.0245	0.0275
cg00236991	0.6614	0.035	0.0384	0.6214	0.0347	0.0431	0.347	0.0294	0.0389	0.0476	0.0314	0.0406
cg00237179	-0.1646	0.0142	0.0244	0.0071	0.0116	0.0194	-0.0539	0.0125	0.0198	0.3571	0.0138	0.0175
cg00237390	0.6535	0.0383	0.0364	0.6107	0.0457	0.048	0.633	0.0377	0.0278	0.0476	0.0185	0.0386
cg00237398	0.3932	0.0153	0.0256	-0.025	0.0132	0.0254	-0.1174	0.0145	0.0228	-0.3095	0.0145	0.0204
cg00237554	0.319	0.0284	0.0425	0.325	0.0336	0.0332	0.427	0.0339	0.0397	-0.119	0.0207	0.03
cg00237761	0.0545	0.0178	0.0242	0.475	0.0243	0.0283	0.5043	0.0188	0.0208	-0.5952	0.0282	0.0515
cg00238144	0.2854	0.018	0.041	0.1071	0.0181	0.0352	0.28	0.0165	0.03	-0.6429	0.016	0.0249
cg00238283	0.4855	0.0232	0.0508	0.4857	0.0416	0.059	0.1835	0.0232	0.0552	0.3333	0.0274	0.0486
cg00238391	0.6387	0.0277	0.0722	0.5464	0.0295	0.0607	0.2609	0.0224	0.0578	0.6905	0.0189	0.0215
cg00238427	0.1063	0.0104	0.0165	0.0321	0.0118	0.0255	0.3226	0.0114	0.0138	0.5	0.0111	0.0139
cg00238510	0.433	0.0176	0.0191	0.3429	0.0128	0.0153	0.4409	0.0148	0.0179	0.2857	0.0129	0.0155
cg00238541	0.2319	0.0127	0.0197	0.0893	0.015	0.0303	0.0965	0.014	0.021	-0.1429	0.0127	0.0178
cg00238570	0.0847	0.0164	0.0221	0.3321	0.0131	0.0164	0.3748	0.0132	0.0152	-0.4286	0.0128	0.0234
cg00238593	0.3317	0.0105	0.0225	0.2929	0.0145	0.0306	-0.2165	0.0153	0.0306	0.2381	0.031	0.0342
cg00238692	0.0989	0.0168	0.0439	0.2	0.0201	0.0527	0.2165	0.0226	0.042	0.3571	0.0446	0.1858
cg00238805	0.6832	0.0602	0.0332	0.6571	0.0286	0.0315	0.5183	0.0435	0.0289	0.2381	0.0355	0.0331
cg00238815	0.0569	0.0136	0.0529	0.1	0.0148	0.0756	0.1722	0.0223	0.0606	-0.4286	0.0153	0.0393
cg00238818	0.0329	0.0127	0.0183	0.6036	0.0107	0.0099	0.2017	0.012	0.0156	0.0238	0.015	0.0235
cg00238944	0.6117	0.0302	0.036	0.5393	0.0313	0.0308	0.3843	0.0237	0.027	-0.1429	0.0431	0.0696
cg00238994	-0.0287	0.0133	0.0262	0.1536	0.0126	0.021	-0.4	0.0177	0.031	-0.2381	0.0119	0.0195
cg00239025	0.3142	0.0185	0.0257	0.15	0.0148	0.0339	0.107	0.0137	0.0223	-0.6667	0.0143	0.0269
cg00239066	0.3561	0.046	0.0566	-0.3821	0.0311	0.0676	0.3122	0.0394	0.0594	0.3095	0.0284	0.0384
cg00239071	0.3581	0.0142	0.024	0.4286	0.0175	0.0354	0.02	0.0165	0.0288	0.2143	0.0182	0.0259
cg00239150	0.5722	0.0186	0.0255	-0.25	0.0166	0.0451	0.4043	0.0145	0.0264	-0.0714	0.017	0.0259
cg00239171	0.546	0.0457	0.024	0.5286	0.0228	0.0243	0.3748	0.017	0.0203	0.0714	0.0261	0.0334
cg00239659	0.2589	0.0244	0.0294	0.3607	0.0205	0.0242	0.4	0.0225	0.0284	0.4286	0.0225	0.0373
cg00239772	0.5315	0.0189	0.0189	0.2464	0.0162	0.0212	0.5157	0.0206	0.0185	-0.0714	0.0206	0.0318
cg00239838	0.2057	0.016	0.0257	0.4357	0.0156	0.0255	0.4252	0.0163	0.014	0.5714	0.0153	0.0161
cg00239899	0.2455	0.0109	0.0134	-0.2107	0.014	0.0243	0.1826	0.0146	0.0196	0.5714	0.0155	0.0109
cg00239964	0.2741	0.013	0.0172	0.3	0.0109	0.0146	0.4252	0.0185	0.015	0.2143	0.0157	0.0403
cg00239988	0.4177	0.0186	0.0223	0.0429	0.013	0.0281	0.2035	0.0148	0.0186	-0.7381	0.015	0.0278
cg00240007	0.3459	0.0265	0.0199	-0.05	0.0133	0.0198	0.2878	0.0113	0.0129	-0.4286	0.0182	0.0306
cg00240767	0.2224	0.0154	0.0215	-0.0893	0.0125	0.0181	0.1017	0.0158	0.0239	0.4762	0.0201	0.023
cg00240799	-0.1823	0.0213	0.043	0.3607	0.017	0.0306	0.5209	0.0283	0.0411	0.5238	0.0358	0.0523
cg00240880	0.4275	0.0212	0.0375	0.1	0.014	0.0309	0.4191	0.019	0.0254	0.4048	0.0196	0.0192
cg00241002	0.3432	0.0305	0.0541	0.1714	0.018	0.0485	0.5713	0.0321	0.0484	0.3095	0.0204	0.066
cg00241097	-0.0753	0.0456	0.0797	-0.0643	0.0446	0.0729	0.2713	0.0519	0.0857	0.2143	0.0446	0.0757
cg00241127	0.452	0.0164	0.0157	-0.0143	0.0166	0.0242	0.2435	0.0144	0.0187	0.1905	0.0198	0.0238
cg00241142	-0.1523	0.0136	0.0584	-0.5071	0.0124	0.0433	0.5452	0.0171	0.0454	-0.0476	0.0239	0.1066
cg00241273	0.2541	0.014	0.0173	0.1679	0.0125	0.02	0.1991	0.0186	0.0246	-0.0476	0.0147	0.0296
cg00241302	0.4286	0.0209	0.0252	0.2286	0.0189	0.0351	0.4252	0.0191	0.0216	0.5476	0.0226	0.0293
cg00241558	0.6167	0.0232	0.0342	0.6036	0.0268	0.0438	0.5696	0.0256	0.0302	0.3333	0.0211	0.0216
cg00241664	0.3556	0.0177	0.0686	0.5607	0.0184	0.0475	0.5061	0.0186	0.0499	0.381	0.0228	0.0354
cg00242020	0.2064	0.0151	0.061	0.5429	0.0169	0.0552	-0.3313	0.0182	0.0565	-0.1667	0.0134	0.0359
cg00242098	0.6528	0.0265	0.0211	0.6036	0.0224	0.0199	0.2052	0.0182	0.0266	0.5238	0.0192	0.0276
cg00242325	0.2177	0.0353	0.0241	0.3071	0.0201	0.0205	-0.4017	0.015	0.0247	-0.0714	0.0107	0.0182
cg00242526	0.4084	0.0108	0.021	0.6393	0.0102	0.021	-0.2148	0.0142	0.0276	0.1429	0.0107	0.0176
cg00242627	0.5743	0.0187	0.0188	0.5357	0.0162	0.0271	0.3504	0.0151	0.03	-0.4524	0.0149	0.0321
cg00242653	0.0167	0.0144	0.0206	0.1571	0.0116	0.0153	0.573	0.018	0.0164	0.2619	0.0192	0.0297
cg00242955	0.3529	0.0206	0.0262	0.3929	0.0723	0.03	0.5339	0.0258	0.0237	0.2143	0.0337	0.0504
cg00243193	0.4114	0.021	0.0707	0.1821	0.0191	0.0908	0.5374	0.0202	0.0776	0.119	0.0137	0.0401
cg00243272	0.6879	0.0298	0.0361	0.5679	0.0284	0.0635	0.1887	0.0232	0.0367	0.2143	0.0234	0.0408
cg00243323	-0.039	0.0121	0.0182	0.0071	0.0127	0.0174	0.6139	0.023	0.0174	-0.0476	0.015	0.0266
cg00243365	0.1353	0.0155	0.0202	0.2464	0.0188	0.0285	0.6574	0.0264	0.0263	0.0952	0.0232	0.0342
cg00243457	0.2551	0.0209	0.0248	0.1464	0.0238	0.0307	0.2791	0.0188	0.0199	0.5476	0.0173	0.0209
cg00243574	0.5548	0.0227	0.0223	0.25	0.0242	0.0375	0.2704	0.0177	0.0316	0.381	0.02	0.0196
[truncated: 195,209 more rows]
